# Supplementary material for: Host Transcriptomic Response Following Administration of Rotavirus Vaccine in Infants’ Mimics Wild Type Infection
Source: Front Immunol. 2021 Jan 21;11:580219. doi: 10.3389/fimmu.2020.580219 (PMC7859632; doi:10.3389/fimmu.2020.580219)
Supplement: Supplementary Table 1 — Detailed sample information. [file Table_1.xlsx]

## Sheet: Table S1
Table S1. Detailed sample information.
Sample ID	Patient ID	Status	Gender	Age at admission (days)	Age at sampling (days)
GLO_51	A1042	Vaccinated(ROTATEQ)	male	−	213
GLO_27	A1059	Vaccinated(ROTATEQ)	male	−	216
GLO_31	A1106	Vaccinated(ROTATEQ)	female	−	205
GLO_103	A1116	Vaccinated(ROTATEQ)	male	−	210
GLO_113	A1174	Vaccinated(ROTATEQ)	female	−	198
GLO_118	A1184	Vaccinated(ROTATEQ)	male	−	212
GLO_34	A1186	Vaccinated(ROTATEQ)	male	−	218
GLO_121	A1190	Vaccinated(ROTATEQ)	female	−	216
GLO_122	A1193	Vaccinated(ROTATEQ)	male	−	233
GLO_123	A1256	Vaccinated(ROTATEQ)	female	−	223
GLO_128	A1461	Vaccinated(ROTATEQ)	female	−	210
GLO_131	A1495	Vaccinated(ROTATEQ)	female	−	210
GLO_135	A1504	Vaccinated(ROTATEQ)	male	−	211
GLO_136	A1506	Vaccinated(ROTATEQ)	male	−	218
GLO_12	A2417	rotavirus_convalescent	female	120	170
GLO_6	A2417	rotavirus_accute	female	120	122
GLO_137	A2485	rotavirus_convalescent	female	150	304
GLO_100	A2485	rotavirus_accute	female	150	153
GLO_8	A1020	rotavirus_convalescent	female	600	732
GLO_2	A1020	rotavirus_accute	female	600	602
GLO_9	A1063	rotavirus_convalescent	male	60	149
GLO_3	A1063	rotavirus_accute	male	60	63
GLO_10	A1081	rotavirus_convalescent	female	990	1136
GLO_4	A1081	rotavirus_accute	female	990	993
GLO_11	A2370	rotavirus_convalescent	female	540	653
GLO_5	A2370	rotavirus_accute	female	540	540
A4371	A4371	Controls	female	−	210
A4372	A4372	Controls	male	−	210
A4376	A4376	Controls	male	−	210
A4380	A4380	Controls	female	−	210
A4385	A4385	Controls	female	−	210
A4386	A4386	Controls	female	−	210
