# Supplementary material for: Host Transcriptomic Response Following Administration of Rotavirus Vaccine in Infants’ Mimics Wild Type Infection
Source: Front Immunol. 2021 Jan 21;11:580219. doi: 10.3389/fimmu.2020.580219 (PMC7859632; doi:10.3389/fimmu.2020.580219)
Supplement: Supplementary Table 2 — Differentially expressed genes between controls and vaccinated/RV infected according to Deseq2 corrected by age and gender. [file Table_2.xls]

## Sheet: Table S2_acute - convalescence
Table S2. Differentially expressed genes between acute and convalescence RV infected children according to Deseq2 corrected by age and gender.
ID	hgnc_symbol	baseMean	Log2 Fold Change	lfcSE	stat	P-value	Adjusted P-value	Entrez gene	Chromosome	Start position	Description
ENSG00000211637	IGLV4-69	2583.94137775884	3.67023465502662	0.528617361927067	6.94308382465312	3.83631624115946e-12	6.27506247566453e-8	28784	22	22030934	immunoglobulin lambda variable 4-69 [Source:HGNC SymbolAcc:HGNC:5921]
ENSG00000118985	ELL2	1190.15620765532	1.31214695895076	0.208579475754072	6.29087283975082	3.15685857467776e-10	1.2909183926501e-6	22936	5	95885098	elongation factor for RNA polymerase II 2 [Source:HGNC SymbolAcc:HGNC:17064]
ENSG00000153066	TXNDC11	2818.51023823321	1.00325101752296	0.148963198258541	6.73489176690282	1.64052005347193e-11	1.34169932573202e-7	51061	16	11679080	thioredoxin domain containing 11 [Source:HGNC SymbolAcc:HGNC:28030]
ENSG00000183010	PYCR1	102.693730041334	1.60189940240018	0.249170967504928	6.42891673312019	1.28516497865529e-10	7.00714785195486e-7	5831	17	81932391	pyrroline-5-carboxylate reductase 1 [Source:HGNC SymbolAcc:HGNC:9721]
ENSG00000100219	XBP1	7978.02405850179	0.962733337064149	0.154406393730639	6.23506134560485	4.51601084000879e-10	1.47736778620048e-6	7494	22	28794555	X-box binding protein 1 [Source:HGNC SymbolAcc:HGNC:12801]
ENSG00000065485	PDIA5	394.144096319359	1.0408775708914	0.167958832317045	6.19721842865994	5.74697215270719e-10	1.56672039169719e-6	10954	3	123067062	protein disulfide isomerase family A member 5 [Source:HGNC SymbolAcc:HGNC:24811]
ENSG00000173540	GMPPB	652.487221938058	0.927341841471736	0.153142223549394	6.0554288685291	1.40044048358294e-09	2.86337562374577e-6	29925	3	49716844	GDP-mannose pyrophosphorylase B [Source:HGNC SymbolAcc:HGNC:22932]
ENSG00000114850	SSR3	4970.33492777183	0.620000350094564	0.102168172133056	6.0684295035358	1.29167090495547e-09	2.86337562374577e-6	6747	3	156539553	signal sequence receptor subunit 3 [Source:HGNC SymbolAcc:HGNC:11325]
ENSG00000183508	TENT5C	5092.93604534039	1.55346965745767	0.25766963130803	6.02892024788355	1.65058709058725e-09	2.99985033785951e-6	54855	1	117606048	terminal nucleotidyltransferase 5C [Source:HGNC SymbolAcc:HGNC:24712]
ENSG00000090520	DNAJB11	1534.6907862256	0.728960954416743	0.122186611239031	5.96596424947651	2.43193532105657e-09	3.97791660465223e-6	51726	3	186567403	DnaJ heat shock protein family (Hsp40) member B11 [Source:HGNC SymbolAcc:HGNC:14889]
ENSG00000063241	ISOC2	559.192894089241	0.84354113905218	0.141982412603546	5.94116639930312	2.83001165630179e-09	4.20822733292076e-6	79763	19	55452985	isochorismatase domain containing 2 [Source:HGNC SymbolAcc:HGNC:26278]
ENSG00000103257	SLC7A5	664.62120626858	1.20721796933639	0.214856396461055	5.618720174129	1.92377131894592e-08	2.62226062199987e-5	8140	16	87830023	solute carrier family 7 member 5 [Source:HGNC SymbolAcc:HGNC:11063]
ENSG00000157020	SEC13	3048.69020202647	0.442270814491927	0.0795990546664609	5.55623199729126	2.75660436533589e-08	3.46844443106147e-5	6396	3	10293131	SEC13 homolog, nuclear pore and COPII coat complex component [Source:HGNC SymbolAcc:HGNC:10697]
ENSG00000074842	MYDGF	1744.15308398152	0.915506767430373	0.166761328119951	5.48992250032844	4.02110140199126e-08	4.27124389821994e-5	56005	19	4641374	myeloid derived growth factor [Source:HGNC SymbolAcc:HGNC:16948]
ENSG00000117143	UAP1	896.01719828138	0.901849163731909	0.163823421019931	5.50500751429302	3.69152523407789e-08	4.27124389821994e-5	6675	1	162561533	UDP-N-acetylglucosamine pyrophosphorylase 1 [Source:HGNC SymbolAcc:HGNC:12457]
ENSG00000166794	PPIB	5256.17694665022	0.771133838047344	0.140636836338513	5.48315688921801	4.17802178709537e-08	4.27124389821994e-5	5479	15	64155817	peptidylprolyl isomerase B [Source:HGNC SymbolAcc:HGNC:9255]
ENSG00000244038	DDOST	6246.13876120678	0.521629264081734	0.0954244107992945	5.46641325539722	4.59232998173585e-08	4.41863185360314e-5	1650	1	20660399	dolichyl-diphosphooligosaccharide--protein glycosyltransferase non-catalytic subunit [Source:HGNC SymbolAcc:HGNC:2728]
ENSG00000184451	CCR10	27.2700470717163	2.08049091286875	0.387001617772655	5.37592303836553	7.61913339136886e-08	6.92367582681225e-5	2826	17	42678889	C-C motif chemokine receptor 10 [Source:HGNC SymbolAcc:HGNC:4474]
ENSG00000143870	PDIA6	4110.54903836633	0.765525165708388	0.142803945766392	5.36067236517879	8.29127732245671e-08	7.13791700860129e-5	10130	2	10783391	protein disulfide isomerase family A member 6 [Source:HGNC SymbolAcc:HGNC:30168]
ENSG00000150967	ABCB9	528.395901923562	1.58797816121795	0.297750687035578	5.33324768123272	9.64715812647453e-08	7.51421740355924e-5	23457	12	122920951	ATP binding cassette subfamily B member 9 [Source:HGNC SymbolAcc:HGNC:50]
ENSG00000155660	PDIA4	5295.78974608616	0.853035982630129	0.159853799024182	5.33635101472368	9.48357271926044e-08	7.51421740355924e-5	9601	7	149003062	protein disulfide isomerase family A member 4 [Source:HGNC SymbolAcc:HGNC:30167]
ENSG00000211648	IGLV1-47	2790.60143825881	2.4382641455256	0.464463153610949	5.24963956035999	1.52397105008076e-07	0.000108501988074642	28822	22	22357739	immunoglobulin lambda variable 1-47 [Source:HGNC SymbolAcc:HGNC:5880]
ENSG00000211947	IGHV3-21	2174.96924876842	1.9351321185774	0.368636353349495	5.24943376038323	1.52567446702743e-07	0.000108501988074642	28444	14	106235064	immunoglobulin heavy variable 3-21 [Source:HGNC SymbolAcc:HGNC:5586]
ENSG00000110063	DCPS	872.852893661343	0.685802766927271	0.131554518595609	5.21306888009973	1.8574188837957e-07	0.000126590836176026	28960	11	126304060	decapping enzyme, scavenger [Source:HGNC SymbolAcc:HGNC:29812]
ENSG00000131462	TUBG1	354.94877724532	0.817499636108104	0.15762300541702	5.18642335200537	2.14371192505429e-07	0.000140258783832452	7283	17	42609683	tubulin gamma 1 [Source:HGNC SymbolAcc:HGNC:12417]
ENSG00000169223	LMAN2	5026.76506079951	0.547084642427213	0.105735909663963	5.17406663607371	2.29053073927539e-07	0.00014410081270126	10960	5	177331567	lectin, mannose binding 2 [Source:HGNC SymbolAcc:HGNC:16986]
ENSG00000211653	IGLV1-40	3417.04485161709	2.05528778364323	0.400159217805667	5.13617503281246	2.80386533185384e-07	0.000163933662345254	28825	22	22409766	immunoglobulin lambda variable 1-40 [Source:HGNC SymbolAcc:HGNC:5877]
ENSG00000211895	IGHA1	23930.6858317789	2.36912472970101	0.461276666722037	5.13601684328992	2.80622519145756e-07	0.000163933662345254	3493	14	105703995	immunoglobulin heavy constant alpha 1 [Source:HGNC SymbolAcc:HGNC:5478]
ENSG00000115902	SLC1A4	707.708188022893	1.14015971493618	0.223243033733817	5.10725775342962	3.26867739249084e-07	0.000184364676237837	6509	2	64988477	solute carrier family 1 member 4 [Source:HGNC SymbolAcc:HGNC:10942]
ENSG00000133328	PLAAT2	91.0032625887328	2.26694079778686	0.445664746324004	5.08665048444007	3.6444256768108e-07	0.000198706235985314	54979	11	63552770	phospholipase A and acyltransferase 2 [Source:HGNC SymbolAcc:HGNC:17824]
ENSG00000138073	PREB	2275.04241140208	0.452203928349333	0.0895206307750687	5.05139345460545	4.38598563426509e-07	0.00022937354116056	10113	2	27130756	prolactin regulatory element binding [Source:HGNC SymbolAcc:HGNC:9356]
ENSG00000241351	IGKV3-11	3661.11877903019	1.53437731309032	0.304015986071263	5.04702839123289	4.48734689560306e-07	0.00022937354116056	28914	2	89027171	immunoglobulin kappa variable 3-11 [Source:HGNC SymbolAcc:HGNC:5815]
ENSG00000131871	SELENOS	1199.33509309421	0.542378480521815	0.108327467399532	5.0068416952962	5.53303958368661e-07	0.000274254328698066	55829	15	101270817	selenoprotein S [Source:HGNC SymbolAcc:HGNC:30396]
ENSG00000137563	GGH	242.607875675346	1.37689934383362	0.275372327536242	5.0001369278923	5.72896136363032e-07	0.000275613591249709	8836	8	63015079	gamma-glutamyl hydrolase [Source:HGNC SymbolAcc:HGNC:4248]
ENSG00000184164	CRELD2	1114.98807294683	0.619574506206941	0.124501539468505	4.97644052316055	6.47641638813851e-07	0.00027877563910732	79174	22	49918167	cysteine rich with EGF like domains 2 [Source:HGNC SymbolAcc:HGNC:28150]
ENSG00000128228	SDF2L1	619.217316563844	1.02112314145775	0.205003527032458	4.98100279658153	6.32556256614252e-07	0.00027877563910732	23753	22	21642302	stromal cell derived factor 2 like 1 [Source:HGNC SymbolAcc:HGNC:10676]
ENSG00000065308	TRAM2	1498.05431733288	0.710133205176539	0.142249484223013	4.99216717062552	5.97055426873866e-07	0.00027877563910732	9697	6	52497408	translocation associated membrane protein 2 [Source:HGNC SymbolAcc:HGNC:16855]
ENSG00000211966	IGHV5-51	2411.7696142849	2.76464084459002	0.554753342162379	4.98354968680981	6.24282733195727e-07	0.00027877563910732	28388	14	106578744	immunoglobulin heavy variable 5-51 [Source:HGNC SymbolAcc:HGNC:5659]
ENSG00000166598	HSP90B1	20771.3143474347	0.86514193102723	0.174503032496746	4.95774725888137	7.13152518904283e-07	0.000299103480813266	7184	12	103930107	heat shock protein 90 beta family member 1 [Source:HGNC SymbolAcc:HGNC:12028]
ENSG00000058262	SEC61A1	7291.3596654862	0.528683455352175	0.106799789550057	4.95022937385454	7.41260663488405e-07	0.000303120016816996	29927	3	128051641	SEC61 translocon subunit alpha 1 [Source:HGNC SymbolAcc:HGNC:18276]
ENSG00000145050	MANF	1605.68628708488	0.890479648670125	0.180509055361977	4.93315776809331	8.09107483174184e-07	0.000322794417128784	7873	3	51385291	mesencephalic astrocyte derived neurotrophic factor [Source:HGNC SymbolAcc:HGNC:15461]
ENSG00000171502	COL24A1	51.798997733899	1.80091594302982	0.36952115282098	4.8736477716671	1.09556249685509e-06	0.000416746878164157	255631	1	85729233	collagen type XXIV alpha 1 chain [Source:HGNC SymbolAcc:HGNC:20821]
ENSG00000273189	AC010619.2	22.3601621353444	1.30297030792666	0.267225748598676	4.87591601767194	1.08304682418425e-06	0.000416746878164157	NA	19	49474586	novel transcript
ENSG00000178814	OPLAH	145.434902911377	1.5404192168048	0.318783532679195	4.83217939100695	1.35046482384275e-06	0.000490878958302129	26873	8	144051266	5-oxoprolinase, ATP-hydrolysing [Source:HGNC SymbolAcc:HGNC:8149]
ENSG00000211899	IGHM	108236.774161981	1.53599617232496	0.317722832439971	4.83439027824719	1.33554342249806e-06	0.000490878958302129	3507	14	105851705	immunoglobulin heavy constant mu [Source:HGNC SymbolAcc:HGNC:5541]
ENSG00000142507	PSMB6	2190.50885729837	0.497970225712819	0.103260069244212	4.82248587820634	1.41780070317116e-06	0.000493374946430314	5694	17	4796164	proteasome 20S subunit beta 6 [Source:HGNC SymbolAcc:HGNC:9543]
ENSG00000185624	P4HB	8674.3676457304	0.570913434517761	0.118488407869151	4.81830623589971	1.44782034778108e-06	0.000493374946430314	5034	17	81846543	prolyl 4-hydroxylase subunit beta [Source:HGNC SymbolAcc:HGNC:8548]
ENSG00000243063	IGKV3-7	30.3236424534825	1.78980862529908	0.371331857455813	4.81997057177368	1.43579399313577e-06	0.000493374946430314	28915	2	88978468	immunoglobulin kappa variable 3-7 (non-functional) [Source:HGNC SymbolAcc:HGNC:5821]
ENSG00000123989	CHPF	289.974450969973	1.27173928086022	0.264462534468982	4.80876916427411	1.51862446205351e-06	0.000506941639302228	79586	2	219538954	chondroitin polymerizing factor [Source:HGNC SymbolAcc:HGNC:24291]
ENSG00000136010	ALDH1L2	41.6581996517603	1.93195242021002	0.403287381828839	4.79051045794923	1.66357552008015e-06	0.000533551074155903	160428	12	105019784	aldehyde dehydrogenase 1 family member L2 [Source:HGNC SymbolAcc:HGNC:26777]
ENSG00000211651	IGLV1-44	2818.57988259637	2.2225285219386	0.463755716369338	4.79245525928691	1.64752520460052e-06	0.000533551074155903	28823	22	22380766	immunoglobulin lambda variable 1-44 [Source:HGNC SymbolAcc:HGNC:5879]
ENSG00000224650	IGHV3-74	1122.69515780045	1.91437572563548	0.40091827524765	4.77497745507601	1.79727387795592e-06	0.000565346323494711	28408	14	106810442	immunoglobulin heavy variable 3-74 [Source:HGNC SymbolAcc:HGNC:5624]
ENSG00000068912	ERLEC1	2280.66124124378	0.531193212230465	0.111494609434803	4.76429501769843	1.89515059806849e-06	0.00058488638363408	27248	2	53787044	endoplasmic reticulum lectin 1 [Source:HGNC SymbolAcc:HGNC:25222]
ENSG00000173334	TRIB1	1041.9283268791	1.0732445858155	0.225604396553828	4.75719712119806	1.96299464111135e-06	0.000594605617493672	10221	8	125430358	tribbles pseudokinase 1 [Source:HGNC SymbolAcc:HGNC:16891]
ENSG00000134333	LDHA	12138.384366816	0.579754077519155	0.12213234832531	4.7469330236321	2.06524301052571e-06	0.000614203271330345	3939	11	18394563	lactate dehydrogenase A [Source:HGNC SymbolAcc:HGNC:6535]
ENSG00000112473	SLC39A7	2227.28153734935	0.525250295811572	0.110992933912843	4.73228589690244	2.22005421430035e-06	0.000637077662865101	7922	6	33200445	solute carrier family 39 member 7 [Source:HGNC SymbolAcc:HGNC:4927]
ENSG00000211967	IGHV3-53	805.655109296775	1.94334439625778	0.410491622429681	4.73418771558653	2.1993410857352e-06	0.000637077662865101	28420	14	106592676	immunoglobulin heavy variable 3-53 [Source:HGNC SymbolAcc:HGNC:5610]
ENSG00000184840	TMED9	4208.06378947263	0.464836348726611	0.0984207567568672	4.72295036173025	2.32447599185444e-06	0.000655542306875226	54732	5	177592203	transmembrane p24 trafficking protein 9 [Source:HGNC SymbolAcc:HGNC:24878]
ENSG00000132465	JCHAIN	22216.5836974832	1.90297834554098	0.40371229225427	4.7136992904403	2.43259578437844e-06	0.000674406258391156	3512	4	70655541	joining chain of multimeric IgA and IgM [Source:HGNC SymbolAcc:HGNC:5713]
ENSG00000244701	AC004918.1	180.192083773975	1.00175363413036	0.212772664842087	4.70809365890033	2.50044215403884e-06	0.000681662205226887	NA	7	141652381	novel transcript, antisense to AGK
ENSG00000125844	RRBP1	2392.40324813288	1.04478818993386	0.222780714262863	4.68976048214431	2.73525033816635e-06	0.000721620802925597	6238	20	17613678	ribosome binding protein 1 [Source:HGNC SymbolAcc:HGNC:10448]
ENSG00000007968	E2F2	914.627111842066	1.3308145818794	0.283692424031099	4.69104730739485	2.71810108809328e-06	0.000721620802925597	1870	1	23516359	E2F transcription factor 2 [Source:HGNC SymbolAcc:HGNC:3114]
ENSG00000170476	MZB1	3728.49072108008	1.59138049893745	0.340020527208984	4.68024831324186	2.86527667180973e-06	0.000743925881282408	51237	5	139387467	marginal zone B and B1 cell specific protein [Source:HGNC SymbolAcc:HGNC:30125]
ENSG00000128595	CALU	2058.90944639874	0.481930133253382	0.103098174996521	4.67447782921129	2.94702468336842e-06	0.000750771967829678	813	7	128739292	calumenin [Source:HGNC SymbolAcc:HGNC:1458]
ENSG00000211611	IGKV6-21	176.51149527561	2.10053311801335	0.44960460671872	4.67195639596166	2.98344304633668e-06	0.000750771967829678	28906	2	89159751	immunoglobulin kappa variable 6-21 (non-functional) [Source:HGNC SymbolAcc:HGNC:5836]
ENSG00000224373	IGHV4-59	1362.61186083692	1.72157379583185	0.369022947798666	4.66522151563084	3.08284752106077e-06	0.000764032377302893	28392	14	106627249	immunoglobulin heavy variable 4-59 [Source:HGNC SymbolAcc:HGNC:5654]
ENSG00000004468	CD38	4771.39848315667	0.815559715659304	0.175112306350526	4.65735237377766	3.20301948027745e-06	0.000781967009535794	952	4	15778275	CD38 molecule [Source:HGNC SymbolAcc:HGNC:1667]
ENSG00000049656	CLPTM1L	4015.74011976796	0.445363263249285	0.0959357140961927	4.64230935731326	3.44536487249885e-06	0.000828762253227406	81037	5	1317752	CLPTM1 like [Source:HGNC SymbolAcc:HGNC:24308]
ENSG00000173369	C1QB	105.759041446467	2.70500228874247	0.585801481726291	4.6176091613342	3.88186490719513e-06	0.000920227018652039	713	1	22652762	complement C1q B chain [Source:HGNC SymbolAcc:HGNC:1242]
ENSG00000120458	MSANTD2	837.93874547328	0.620292047309505	0.13446314441278	4.61310086134316	3.96705674236229e-06	0.000926987816211715	79684	11	124766498	Myb/SANT DNA binding domain containing 2 [Source:HGNC SymbolAcc:HGNC:26266]
ENSG00000110917	MLEC	5532.03553704837	0.387245777129791	0.0841712930598363	4.6006870401112	4.21099705760297e-06	0.000970130688326926	9761	12	120687149	malectin [Source:HGNC SymbolAcc:HGNC:28973]
ENSG00000127423	AUNIP	41.1510083737221	1.42985597209133	0.312625890597483	4.57369659742072	4.79193613970684e-06	0.00107372191009842	79000	1	25834006	aurora kinase A and ninein interacting protein [Source:HGNC SymbolAcc:HGNC:28363]
ENSG00000198624	CCDC69	10007.5148095764	0.289956981932386	0.0633574456333086	4.57652575848084	4.7276152196039e-06	0.00107372191009842	26112	5	151181052	coiled-coil domain containing 69 [Source:HGNC SymbolAcc:HGNC:24487]
ENSG00000165689	ENTR1	1683.55061748065	0.370884930988803	0.0811492527926296	4.57040475697996	4.86783117775357e-06	0.00107598803479075	10807	9	136401922	endosome associated trafficking regulator 1 [Source:HGNC SymbolAcc:HGNC:10667]
ENSG00000179218	CALR	13985.8606793815	0.662678288566529	0.145185683178652	4.56435010710455	5.01044034460388e-06	0.00109274363622247	811	19	12938578	calreticulin [Source:HGNC SymbolAcc:HGNC:1455]
ENSG00000168701	TMEM208	833.567647284229	0.52583414576938	0.115340941551751	4.55895485761621	5.14088191466106e-06	0.00110643954576462	29100	16	67227103	transmembrane protein 208 [Source:HGNC SymbolAcc:HGNC:25015]
ENSG00000198833	UBE2J1	8271.58570479786	0.78023736626787	0.172142973426952	4.53249616138972	5.82907357329651e-06	0.00123826177192741	51465	6	89326625	ubiquitin conjugating enzyme E2 J1 [Source:HGNC SymbolAcc:HGNC:17598]
ENSG00000105974	CAV1	138.692262630803	1.6167149943248	0.357084051255414	4.52754747416149	5.96721978435322e-06	0.00125135658990597	857	7	116525001	caveolin 1 [Source:HGNC SymbolAcc:HGNC:1527]
ENSG00000173585	CCR9	628.844063181272	1.09654468234543	0.242445006389092	4.52285942563658	6.10097619479583e-06	0.00125457839939271	10803	3	45886543	C-C motif chemokine receptor 9 [Source:HGNC SymbolAcc:HGNC:1610]
ENSG00000211951	IGHV2-26	348.296066291212	1.57593453103002	0.348530952144755	4.52164871249508	6.1359828789764e-06	0.00125457839939271	28455	14	106301396	immunoglobulin heavy variable 2-26 [Source:HGNC SymbolAcc:HGNC:5575]
ENSG00000261087	ZNNT1	461.241903354806	0.905494753377115	0.200401356034045	4.51840631868421	6.2306829957712e-06	0.00125821335508432	115830329	8	101166805	ZNF706 neighboring transcript 1 [Source:HGNC SymbolAcc:HGNC:54438]
ENSG00000211959	IGHV4-39	2453.18415645245	2.44515176647994	0.542518335252776	4.50703986869065	6.57382851756769e-06	0.00131131845197384	28394	14	106421711	immunoglobulin heavy variable 4-39 [Source:HGNC SymbolAcc:HGNC:5651]
ENSG00000108829	LRRC59	2488.94413394715	0.708564923136044	0.1585245503403	4.4697488282729	7.83115060539614e-06	0.00154330277653572	55379	17	50375059	leucine rich repeat containing 59 [Source:HGNC SymbolAcc:HGNC:28817]
ENSG00000228265	None	28.734854871906	1.05929067014275	0.237431950380026	4.4614495582725	8.14071094977628e-06	0.00154834429076152	NA	NA	NA	NA
ENSG00000134285	FKBP11	1207.50716062638	0.902689511962509	0.20228222669404	4.46252509039197	8.09994406071e-06	0.00154834429076152	51303	12	48921518	FKBP prolyl isomerase 11 [Source:HGNC SymbolAcc:HGNC:18624]
ENSG00000211644	IGLV1-51	2322.43008578369	1.59406147715672	0.35701925225308	4.46491741578894	8.00996420066776e-06	0.00154834429076152	28820	22	22322472	immunoglobulin lambda variable 1-51 [Source:HGNC SymbolAcc:HGNC:5882]
ENSG00000079999	KEAP1	1260.28013044812	0.458465629340673	0.103033067302229	4.44969407729895	8.59926915840483e-06	0.00161676144395434	9817	19	10486125	kelch like ECH associated protein 1 [Source:HGNC SymbolAcc:HGNC:23177]
ENSG00000135476	ESPL1	128.657760845584	1.74137754432147	0.391693265747611	4.44576840247115	8.75782596681634e-06	0.00162786090158199	9700	12	53268299	extra spindle pole bodies like 1, separase [Source:HGNC SymbolAcc:HGNC:16856]
ENSG00000106803	SEC61B	2470.44550378322	0.560977345867574	0.126253833321412	4.44325000762124	8.86101007581263e-06	0.0016285341776412	10952	9	99222064	SEC61 translocon subunit beta [Source:HGNC SymbolAcc:HGNC:16993]
ENSG00000163344	PMVK	1097.47352879635	0.524839332488563	0.118206077003041	4.44003680517256	8.99434941144417e-06	0.00163467303692214	10654	1	154924740	phosphomevalonate kinase [Source:HGNC SymbolAcc:HGNC:9141]
ENSG00000134153	EMC7	1680.76084753224	0.396392779384571	0.0895676189933376	4.42562595544776	9.61630266204324e-06	0.00172850398508836	56851	15	34084017	ER membrane protein complex subunit 7 [Source:HGNC SymbolAcc:HGNC:24301]
ENSG00000123352	SPATS2	459.601652129712	0.761297478771288	0.172186816809473	4.42134591298982	9.80880001481585e-06	0.00174394067219938	65244	12	49366584	spermatogenesis associated serine rich 2 [Source:HGNC SymbolAcc:HGNC:18650]
ENSG00000211599	IGKV5-2	391.27822352764	1.78909653550302	0.406480527773149	4.40143232765505	1.07538609372233e-05	0.00189140756290496	28907	2	88897232	immunoglobulin kappa variable 5-2 [Source:HGNC SymbolAcc:HGNC:5835]
ENSG00000198855	FICD	267.742362331765	0.494698077479263	0.1124842329037	4.39793262316848	1.09286892047762e-05	0.00190170818428217	11153	12	108515277	FIC domain protein adenylyltransferase [Source:HGNC SymbolAcc:HGNC:18416]
ENSG00000244575	IGKV1-27	680.682931525434	1.71623773217146	0.390744216067285	4.3922281165025	1.12194889348969e-05	0.00193175979482219	28935	2	89213423	immunoglobulin kappa variable 1-27 [Source:HGNC SymbolAcc:HGNC:5735]
ENSG00000270933	AC010719.1	23.4654144865209	1.30649665793853	0.298337107001627	4.37926301246666	1.19081341979807e-05	0.00202897240704552	NA	7	25948657	novel transcript
ENSG00000176658	MYO1D	233.967583542303	1.27403791695341	0.291726383957023	4.36723583130246	1.25828842841081e-05	0.00212183750757892	4642	17	32492522	myosin ID [Source:HGNC SymbolAcc:HGNC:7598]
ENSG00000123131	PRDX4	828.421310633179	0.711995267842869	0.163200186153943	4.36271112565557	1.28460517010293e-05	0.00212245320882561	10549	X	23664262	peroxiredoxin 4 [Source:HGNC SymbolAcc:HGNC:17169]
ENSG00000048462	TNFRSF17	716.140882905936	1.5058172957212	0.345137657647312	4.36294696436737	1.28322060181722e-05	0.00212245320882561	608	16	11965210	TNF receptor superfamily member 17 [Source:HGNC SymbolAcc:HGNC:11913]
ENSG00000145687	SSBP2	1798.49436091385	0.416922863563822	0.0957924954474371	4.35235413396861	1.34683478528969e-05	0.00220301765829835	23635	5	81413021	single stranded DNA binding protein 2 [Source:HGNC SymbolAcc:HGNC:15831]
ENSG00000160446	ZDHHC12	1049.63272864709	0.582238581398435	0.134097155780781	4.34191596390205	1.4124556090804e-05	0.00226505258801256	84885	9	128720873	zinc finger DHHC-type palmitoyltransferase 12 [Source:HGNC SymbolAcc:HGNC:19159]
ENSG00000154309	DISP1	210.763637968304	0.48572908426792	0.111839189855668	4.34310267174475	1.4048443810691e-05	0.00226505258801256	84976	1	222815022	dispatched RND transporter family member 1 [Source:HGNC SymbolAcc:HGNC:19711]
ENSG00000120697	ALG5	959.688776955932	0.575860972035277	0.132856439301818	4.33446037739321	1.46118102105151e-05	0.00227287397540435	29880	13	36949738	ALG5 dolichyl-phosphate beta-glucosyltransferase [Source:HGNC SymbolAcc:HGNC:20266]
ENSG00000136240	KDELR2	2506.34017447227	0.420955061174129	0.0971075139006057	4.33493809351352	1.45801147956137e-05	0.00227287397540435	11014	7	6445953	KDEL endoplasmic reticulum protein retention receptor 2 [Source:HGNC SymbolAcc:HGNC:6305]
ENSG00000161381	PLXDC1	1428.93473090134	0.801781828718778	0.185053603349317	4.33270044034373	1.47291460165594e-05	0.00227287397540435	57125	17	39063313	plexin domain containing 1 [Source:HGNC SymbolAcc:HGNC:20945]
ENSG00000240671	IGKV1-8	694.294550645043	1.84106034793089	0.424421695124107	4.3378092333205	1.43909977443061e-05	0.00227287397540435	28942	2	88992409	immunoglobulin kappa variable 1-8 [Source:HGNC SymbolAcc:HGNC:5743]
ENSG00000104147	OIP5	45.3694843050281	1.17653442437502	0.272376864252358	4.31950939594106	1.56376451211614e-05	0.0023905136565125	11339	15	41309273	Opa interacting protein 5 [Source:HGNC SymbolAcc:HGNC:20300]
ENSG00000228589	SPCS2P4	64.0880418227939	0.741071852011865	0.173058993174526	4.28219209194469	1.85061113963761e-05	0.00280281911213449	653566	1	28095742	signal peptidase complex subunit 2 pseudogene 4 [Source:HGNC SymbolAcc:HGNC:45237]
ENSG00000135916	ITM2C	5024.25710660169	0.973134116767741	0.227811358932646	4.27166635292955	1.94017713587439e-05	0.00289749264268433	81618	2	230864639	integral membrane protein 2C [Source:HGNC SymbolAcc:HGNC:6175]
ENSG00000100883	SRP54	2983.75630112738	0.411521611649606	0.0963591469705802	4.27070625454218	1.9485491880863e-05	0.00289749264268433	6729	14	34981957	signal recognition particle 54 [Source:HGNC SymbolAcc:HGNC:11301]
ENSG00000117682	DHDDS	1003.95609177003	0.313948452676713	0.0736403778662183	4.26326509686112	2.0146127191938e-05	0.00296874056286963	79947	1	26446364	dehydrodolichyl diphosphate synthase subunit [Source:HGNC SymbolAcc:HGNC:20603]
ENSG00000154978	VOPP1	2077.4539159309	0.372365576111507	0.0874191737995516	4.25954124166542	2.04846901644613e-05	0.00299167925910798	81552	7	55436056	VOPP1 WW domain binding protein [Source:HGNC SymbolAcc:HGNC:34518]
ENSG00000105612	DNASE2	1224.60067542028	0.593941028863762	0.139577061198058	4.25529111850958	2.08777193175238e-05	0.00302209606085608	1777	19	12875209	deoxyribonuclease 2, lysosomal [Source:HGNC SymbolAcc:HGNC:2960]
ENSG00000100985	MMP9	1872.11483049747	2.18873100344819	0.515041007839703	4.24962472916214	2.14128949502012e-05	0.00307237476053018	4318	20	46008908	matrix metallopeptidase 9 [Source:HGNC SymbolAcc:HGNC:7176]
ENSG00000117984	CTSD	4799.28107790187	0.980508811647701	0.230872012216534	4.24697997056519	2.16671321120522e-05	0.00307830231901823	1509	11	1752755	cathepsin D [Source:HGNC SymbolAcc:HGNC:2529]
ENSG00000211945	IGHV1-18	1718.95240787148	1.59881585546677	0.376608889482264	4.24529505308469	2.18305966256719e-05	0.00307830231901823	28468	14	106184901	immunoglobulin heavy variable 1-18 [Source:HGNC SymbolAcc:HGNC:5549]
ENSG00000138166	DUSP5	757.113902587227	1.38823969953692	0.328013057972371	4.23226961791825	2.31344839102894e-05	0.00323427994291115	1847	10	110497907	dual specificity phosphatase 5 [Source:HGNC SymbolAcc:HGNC:3071]
ENSG00000188229	TUBB4B	2501.37526789178	0.600953271404017	0.142538883915725	4.21606550363707	2.48601577095798e-05	0.00344608135301354	10383	9	137241287	tubulin beta 4B class IVb [Source:HGNC SymbolAcc:HGNC:20771]
ENSG00000116649	SRM	1742.02055545883	0.534966586390713	0.12708187124757	4.20962157024379	2.55798775155226e-05	0.00345793435141655	6723	1	11054584	spermidine synthase [Source:HGNC SymbolAcc:HGNC:11296]
ENSG00000111885	MAN1A1	3714.18181209991	0.779250476786218	0.185073000744747	4.21050328059986	2.54802423407404e-05	0.00345793435141655	4121	6	119177205	mannosidase alpha class 1A member 1 [Source:HGNC SymbolAcc:HGNC:6821]
ENSG00000178445	GLDC	260.155404062285	2.1248621801441	0.504680451781979	4.21031203535111	2.55018220666351e-05	0.00345793435141655	2731	9	6532467	glycine decarboxylase [Source:HGNC SymbolAcc:HGNC:4313]
ENSG00000177602	HASPIN	67.1437725346738	1.44665848376427	0.343970685498596	4.20576096962244	2.6020513648806e-05	0.00348866837502885	83903	17	3723903	histone H3 associated protein kinase [Source:HGNC SymbolAcc:HGNC:19682]
ENSG00000143499	SMYD2	1623.86783377211	0.444477631104973	0.105869478951395	4.19835476198986	2.68861203408176e-05	0.00357541683264027	56950	1	214281102	SET and MYND domain containing 2 [Source:HGNC SymbolAcc:HGNC:20982]
ENSG00000185909	KLHDC8B	305.337020610836	1.02596689666261	0.244484351711439	4.1964522043257	2.71128646137452e-05	0.00357649295554056	200942	3	49171598	kelch domain containing 8B [Source:HGNC SymbolAcc:HGNC:28557]
ENSG00000234771	SLC25A25-AS1	1072.37924988054	0.629793095103271	0.150198335936614	4.19307638247771	2.75196729484306e-05	0.00360111432333983	100289019	9	128108581	SLC25A25 antisense RNA 1 [Source:HGNC SymbolAcc:HGNC:27844]
ENSG00000137265	IRF4	3336.25426637635	0.778446862916968	0.185768675062656	4.19040972679821	2.78451182261389e-05	0.00361478253035677	3662	6	391752	interferon regulatory factor 4 [Source:HGNC SymbolAcc:HGNC:6119]
ENSG00000044574	HSPA5	11470.9886811981	0.69072162170638	0.165301763662269	4.17854961981899	2.93373995402864e-05	0.00377851845890129	3309	9	125234853	heat shock protein family A (Hsp70) member 5 [Source:HGNC SymbolAcc:HGNC:5238]
ENSG00000211677	IGLC2	8441.09534893869	1.60456520036707	0.38486838264146	4.16912709055102	3.05768460496718e-05	0.00390738649089439	3538	22	22900976	immunoglobulin lambda constant 2 [Source:HGNC SymbolAcc:HGNC:5856]
ENSG00000211652	IGLV7-43	951.005222992801	2.25565328413481	0.542510903092388	4.15780267507486	3.21323387545602e-05	0.00407433073649876	28776	22	22395018	immunoglobulin lambda variable 7-43 [Source:HGNC SymbolAcc:HGNC:5929]
ENSG00000244119	PDCL3P4	75.6515560260183	1.04596243089586	0.252319384661845	4.14539070114507	3.39234786982549e-05	0.00426835646974888	285359	3	101712472	PDCL3 pseudogene 4 [Source:HGNC SymbolAcc:HGNC:44505]
ENSG00000110925	CSRNP2	1220.3114840542	0.276140190573973	0.0666817287634262	4.14116723868489	3.45542896329175e-05	0.00428185239034569	81566	12	51061205	cysteine and serine rich nuclear protein 2 [Source:HGNC SymbolAcc:HGNC:16006]
ENSG00000183684	ALYREF	1252.80660069914	0.506697558436641	0.122331415345783	4.14200683450287	3.44280081487137e-05	0.00428185239034569	10189	17	81887835	Aly/REF export factor [Source:HGNC SymbolAcc:HGNC:19071]
ENSG00000171241	SHCBP1	297.307022969557	1.54150171969123	0.374821754956974	4.11262606640369	3.91183728598683e-05	0.00481097161555538	79801	16	46578591	SHC binding and spindle associated 1 [Source:HGNC SymbolAcc:HGNC:29547]
ENSG00000127993	RBM48	1273.94191577732	0.381084022340438	0.0928056064887417	4.10626078271109	4.02115485302318e-05	0.00490850969633584	84060	7	92528795	RNA binding motif protein 48 [Source:HGNC SymbolAcc:HGNC:21785]
ENSG00000165916	PSMC3	2653.37973244234	0.460835364451364	0.112487862132845	4.09675635854053	4.18979460259909e-05	0.00507647928257135	5702	11	47418769	proteasome 26S subunit, ATPase 3 [Source:HGNC SymbolAcc:HGNC:9549]
ENSG00000211952	IGHV4-28	122.667227113055	2.39433579968345	0.586173424784146	4.08468841890119	4.41360003624609e-05	0.00530832763182922	28400	14	106324254	immunoglobulin heavy variable 4-28 [Source:HGNC SymbolAcc:HGNC:5645]
ENSG00000123689	G0S2	40.5738358692976	1.71522200613475	0.420449694517145	4.07949400011944	4.51338346634687e-05	0.00534966763471274	50486	1	209675412	G0/G1 switch 2 [Source:HGNC SymbolAcc:HGNC:30229]
ENSG00000125869	LAMP5	237.960104017756	1.23430184901106	0.30244760291852	4.08104358275764	4.48339464765938e-05	0.00534966763471274	24141	20	9514358	lysosomal associated membrane protein family member 5 [Source:HGNC SymbolAcc:HGNC:16097]
ENSG00000169679	BUB1	544.961663004586	1.48535317453628	0.364323442668801	4.07701783792864	4.56169944337327e-05	0.00536803725145731	699	2	110637528	BUB1 mitotic checkpoint serine/threonine kinase [Source:HGNC SymbolAcc:HGNC:1148]
ENSG00000187837	H1-2	822.533483938759	0.905746378949156	0.222996352575818	4.06170938890674	4.87146967355102e-05	0.00561145277818831	3006	6	26055740	H1.2 linker histone, cluster member [Source:HGNC SymbolAcc:HGNC:4716]
ENSG00000149428	HYOU1	2619.68102328137	0.71167601463787	0.175153617584097	4.06315338760371	4.84141923649359e-05	0.00561145277818831	10525	11	119044188	hypoxia up-regulated 1 [Source:HGNC SymbolAcc:HGNC:16931]
ENSG00000214226	C17orf67	121.187453691396	0.714291969984042	0.175767014939097	4.06385674941081	4.82684560471596e-05	0.00561145277818831	339210	17	56791913	chromosome 17 open reading frame 67 [Source:HGNC SymbolAcc:HGNC:27900]
ENSG00000142675	CNKSR1	147.551054100689	0.874529325420609	0.215660572680707	4.05511918358568	5.01087467182088e-05	0.00573166972076742	10256	1	26187293	connector enhancer of kinase suppressor of Ras 1 [Source:HGNC SymbolAcc:HGNC:19700]
ENSG00000130733	YIPF2	441.118171513217	0.442416567859172	0.109337566487001	4.04633633319221	5.20254693495273e-05	0.00590958751493207	78992	19	10922185	Yip1 domain family member 2 [Source:HGNC SymbolAcc:HGNC:28476]
ENSG00000211660	IGLV2-23	3871.82462992197	1.76174048626137	0.43558710702261	4.04451935757117	5.24305764448494e-05	0.00591453061316139	28813	22	22697789	immunoglobulin lambda variable 2-23 [Source:HGNC SymbolAcc:HGNC:5890]
ENSG00000246705	H2AJ	927.031874271876	0.490617960469162	0.12161234670173	4.03427755302234	5.47705479634435e-05	0.00594285929780836	55766	12	14774383	H2A.J histone [Source:HGNC SymbolAcc:HGNC:14456]
ENSG00000142945	KIF2C	209.010739926669	1.46501537776921	0.362527593009524	4.04111412763751	5.31978592714633e-05	0.00594285929780836	11004	1	44739818	kinesin family member 2C [Source:HGNC SymbolAcc:HGNC:6393]
ENSG00000148248	SURF4	5555.45712327839	0.292655373700094	0.0725677083523383	4.03285952312513	5.51022215860525e-05	0.00594285929780836	6836	9	133361464	surfeit 4 [Source:HGNC SymbolAcc:HGNC:11476]
ENSG00000254064	AC105206.2	34.4531081551483	0.864431706871947	0.214099022128901	4.03753225155558	5.40164204889643e-05	0.00594285929780836	100507071	8	22254576	novel transcript
ENSG00000168268	NT5DC2	382.160031130149	1.28163888791887	0.317481643227433	4.03689131406172	5.41641461094148e-05	0.00594285929780836	64943	3	52524385	5'-nucleotidase domain containing 2 [Source:HGNC SymbolAcc:HGNC:25717]
ENSG00000211933	IGHV6-1	625.691825450749	1.51022699006402	0.374528977166089	4.0323368340984	5.52249564875509e-05	0.00594285929780836	28385	14	105939756	immunoglobulin heavy variable 6-1 [Source:HGNC SymbolAcc:HGNC:5662]
ENSG00000186818	LILRB4	1615.44413651951	1.29049510958204	0.319663172267788	4.03704655881024	5.41283296431531e-05	0.00594285929780836	11006	19	54643889	leukocyte immunoglobulin like receptor B4 [Source:HGNC SymbolAcc:HGNC:6608]
ENSG00000163053	SLC16A14	77.9955316499339	1.18402213627793	0.293944410138871	4.02804780576897	5.62419093356871e-05	0.00601273798041721	151473	2	230034982	solute carrier family 16 member 14 [Source:HGNC SymbolAcc:HGNC:26417]
ENSG00000101412	E2F1	324.526148254265	1.14583869139599	0.284758171305079	4.02390100394479	5.72419865999092e-05	0.00607991671957607	1869	20	33675477	E2F transcription factor 1 [Source:HGNC SymbolAcc:HGNC:3113]
ENSG00000225523	IGKV6D-21	82.6581616555039	2.40532155877303	0.599386821473827	4.01297037672367	5.99594403536575e-05	0.00632239092213664	28870	2	90021567	immunoglobulin kappa variable 6D-21 (non-functional) [Source:HGNC SymbolAcc:HGNC:5837]
ENSG00000116138	DNAJC16	1651.81046714543	0.279710911212224	0.0697384137928647	4.01085852114467	6.0498356626068e-05	0.00632239092213664	23341	1	15568159	DnaJ heat shock protein family (Hsp40) member C16 [Source:HGNC SymbolAcc:HGNC:29157]
ENSG00000211890	IGHA2	3698.12077077224	2.16642802211667	0.540238385512427	4.01013345259014	6.06844393700221e-05	0.00632239092213664	3494	14	105583731	immunoglobulin heavy constant alpha 2 (A2m marker) [Source:HGNC SymbolAcc:HGNC:5479]
ENSG00000183087	GAS6	391.443683330538	1.11992548076644	0.279400681788235	4.00831334268275	6.11539458253321e-05	0.00633047193568711	2621	13	113820549	growth arrest specific 6 [Source:HGNC SymbolAcc:HGNC:4168]
ENSG00000211592	IGKC	66573.8666155537	1.44711999530449	0.361162246117958	4.006841830394	6.15360419254295e-05	0.00633047193568711	3514	2	88857161	immunoglobulin kappa constant [Source:HGNC SymbolAcc:HGNC:5716]
ENSG00000159189	C1QC	38.0116675682407	3.60901730530382	0.9017082080084	4.00242259441671	6.26971832356172e-05	0.0063698001626397	714	1	22643653	complement C1q C chain [Source:HGNC SymbolAcc:HGNC:1245]
ENSG00000211962	IGHV1-46	835.966526613648	1.67082681644773	0.41732095421529	4.00369739302803	6.23601222836962e-05	0.0063698001626397	28465	14	106511117	immunoglobulin heavy variable 1-46 [Source:HGNC SymbolAcc:HGNC:5554]
ENSG00000074695	LMAN1	3540.85000099948	0.534996207148532	0.13378576609026	3.99890229568662	6.36369416217945e-05	0.00640588497866573	3998	18	59327823	lectin, mannose binding 1 [Source:HGNC SymbolAcc:HGNC:6631]
ENSG00000116985	BMP8B	208.338841339744	0.951273041296656	0.237927447847881	3.99816435598827	6.38356209281967e-05	0.00640588497866573	656	1	39757182	bone morphogenetic protein 8b [Source:HGNC SymbolAcc:HGNC:1075]
ENSG00000145850	TIMD4	40.4336358523415	2.06168863289342	0.516829300675209	3.98910942200827	6.63218247969097e-05	0.00650555838212816	91937	5	156919292	T cell immunoglobulin and mucin domain containing 4 [Source:HGNC SymbolAcc:HGNC:25132]
ENSG00000166562	SEC11C	1647.76128063459	0.945025596087955	0.23685947041279	3.98981554100834	6.61246989051372e-05	0.00650555838212816	90701	18	59139884	SEC11 homolog C, signal peptidase complex subunit [Source:HGNC SymbolAcc:HGNC:23400]
ENSG00000029993	HMGB3	227.102300569272	1.23863670522057	0.310358280290098	3.99098971699027	6.57981335487342e-05	0.00650555838212816	3149	X	150980509	high mobility group box 3 [Source:HGNC SymbolAcc:HGNC:5004]
ENSG00000112578	BYSL	465.907104876602	0.511790354803139	0.128308157144083	3.98875929788646	6.64197743972246e-05	0.00650555838212816	705	6	41921499	bystin like [Source:HGNC SymbolAcc:HGNC:1157]
ENSG00000164047	CAMP	477.626223529971	1.86771133064656	0.469052076299332	3.98188479492979	6.83709199615643e-05	0.00665680439173398	820	3	48223495	cathelicidin antimicrobial peptide [Source:HGNC SymbolAcc:HGNC:1472]
ENSG00000138092	CENPO	377.183448086898	0.539616095010519	0.135652604034489	3.97792654885802	6.95188381734394e-05	0.00671925277710962	79172	2	24793136	centromere protein O [Source:HGNC SymbolAcc:HGNC:28152]
ENSG00000103035	PSMD7	2059.95257725058	0.276993220992105	0.0696513953482896	3.97685099640875	6.98338920406331e-05	0.00671925277710962	5713	16	74296814	proteasome 26S subunit, non-ATPase 7 [Source:HGNC SymbolAcc:HGNC:9565]
ENSG00000119777	TMEM214	2045.70339332491	0.405468036158367	0.102088341986316	3.97173691206304	7.13504938821661e-05	0.0067586181055386	54867	2	27032910	transmembrane protein 214 [Source:HGNC SymbolAcc:HGNC:25983]
ENSG00000070214	SLC44A1	2094.31418572845	0.507227976935848	0.127764811710528	3.97001310568247	7.18686785723177e-05	0.0067586181055386	23446	9	105244622	solute carrier family 44 member 1 [Source:HGNC SymbolAcc:HGNC:18798]
ENSG00000111640	GAPDH	29793.5478435573	0.701106256278794	0.176437453027065	3.97368157525628	7.07701615279567e-05	0.0067586181055386	2597	12	6534517	glyceraldehyde-3-phosphate dehydrogenase [Source:HGNC SymbolAcc:HGNC:4141]
ENSG00000243290	IGKV1-12	481.19860060875	1.53933376537864	0.387749001979206	3.9699232171362	7.18957969287593e-05	0.0067586181055386	28940	2	89040224	immunoglobulin kappa variable 1-12 [Source:HGNC SymbolAcc:HGNC:5730]
ENSG00000204936	CD177	877.47487690937	3.83045522938409	0.967442108552822	3.95936376504636	7.51496982769601e-05	0.00702413494123564	57126	19	43353686	CD177 molecule [Source:HGNC SymbolAcc:HGNC:30072]
ENSG00000197183	NOL4L	3055.41845868139	0.292471824047345	0.0740418888282875	3.95008594021182	7.81231373771473e-05	0.00726056907998863	140688	20	32443059	nucleolar protein 4 like [Source:HGNC SymbolAcc:HGNC:16106]
ENSG00000100764	PSMC1	930.202892605879	0.312543388455509	0.0792272573416643	3.94489723540068	7.98342083565846e-05	0.00734419508054484	5700	14	90256553	proteasome 26S subunit, ATPase 1 [Source:HGNC SymbolAcc:HGNC:9547]
ENSG00000232216	IGHV3-43	336.376227943549	1.95815246982324	0.496408780758853	3.94463705261184	7.99209344217755e-05	0.00734419508054484	28426	14	106470264	immunoglobulin heavy variable 3-43 [Source:HGNC SymbolAcc:HGNC:5604]
ENSG00000148346	LCN2	545.667565003404	2.13657946284162	0.544559413059511	3.92350111228015	8.72713622962098e-05	0.00797484733563745	3934	9	128149071	lipocalin 2 [Source:HGNC SymbolAcc:HGNC:6526]
ENSG00000068394	GPKOW	1229.02703516255	0.360249466295529	0.0919924683694213	3.91607566011651	9.0002013211899e-05	0.00817868294503907	27238	X	49113407	G-patch domain and KOW motifs [Source:HGNC SymbolAcc:HGNC:30677]
ENSG00000155016	CYP2U1	649.009859793917	0.416387928972778	0.106381735673906	3.91409226720213	9.07449339076719e-05	0.00819726548337947	113612	4	107931549	cytochrome P450 family 2 subfamily U member 1 [Source:HGNC SymbolAcc:HGNC:20582]
ENSG00000124193	SRSF6	11050.6199515652	0.390634884196163	0.0998335540827879	3.91286164040825	9.12087985556681e-05	0.00819726548337947	6431	20	43457893	serine and arginine rich splicing factor 6 [Source:HGNC SymbolAcc:HGNC:10788]
ENSG00000168374	ARF4	3695.34977120901	0.397510941743717	0.101845067000208	3.90309470504746	9.49705200343279e-05	0.00848870380437979	378	3	57571363	ADP ribosylation factor 4 [Source:HGNC SymbolAcc:HGNC:655]
ENSG00000099203	TMED1	290.965892823446	0.452329809191608	0.115966582284989	3.90051858284486	9.59868576188314e-05	0.00853291864169144	11018	19	10832067	transmembrane p24 trafficking protein 1 [Source:HGNC SymbolAcc:HGNC:17291]
ENSG00000143603	KCNN3	47.9739609646437	1.78604311914456	0.458671225115358	3.89395065865613	9.86247187559138e-05	0.00872002445778639	3782	1	154697455	potassium calcium-activated channel subfamily N member 3 [Source:HGNC SymbolAcc:HGNC:6292]
ENSG00000100290	BIK	101.285213771131	1.05739240379964	0.272022359657803	3.88715253087948	0.000101427024445183	0.00891957977876266	638	22	43110750	BCL2 interacting killer [Source:HGNC SymbolAcc:HGNC:1051]
ENSG00000177576	C18orf32	445.6111427541	0.451430099291092	0.116268018580345	3.88266786346875	0.000103316645771917	0.00902160742839233	497661	18	49477250	chromosome 18 open reading frame 32 [Source:HGNC SymbolAcc:HGNC:31690]
ENSG00000132432	SEC61G	1484.14284818421	0.551645341860877	0.142111063950062	3.88179024579485	0.000103690297520191	0.00902160742839233	23480	7	54752250	SEC61 translocon subunit gamma [Source:HGNC SymbolAcc:HGNC:18277]
ENSG00000186104	CYP2R1	867.482520983336	0.464809529389159	0.119830072203884	3.87890552713939	0.000104927492019607	0.00903315256297218	120227	11	14877440	cytochrome P450 family 2 subfamily R member 1 [Source:HGNC SymbolAcc:HGNC:20580]
ENSG00000198105	ZNF248	783.974630369619	0.579937101015125	0.149477670770664	3.87975741142563	0.000104560694957729	0.00903315256297218	57209	10	37776526	zinc finger protein 248 [Source:HGNC SymbolAcc:HGNC:13041]
ENSG00000162129	CLPB	333.905021301527	0.680107041092077	0.175397019833406	3.87752905800823	0.000105522727593253	0.00903683379708293	81570	11	72285495	caseinolytic mitochondrial matrix peptidase chaperone subunit B [Source:HGNC SymbolAcc:HGNC:30664]
ENSG00000136026	CKAP4	2946.10415923009	1.21357989447253	0.313093041285983	3.87609986312032	0.000106144134734331	0.00904270631171593	10970	12	106237881	cytoskeleton associated protein 4 [Source:HGNC SymbolAcc:HGNC:16991]
ENSG00000237172	B3GNT9	78.164380990258	0.776461086127445	0.200561000488127	3.87144601511605	0.000108191620488575	0.00916937998099284	84752	16	67148104	UDP-GlcNAc:betaGal beta-1,3-N-acetylglucosaminyltransferase 9 [Source:HGNC SymbolAcc:HGNC:28714]
ENSG00000198018	ENTPD7	254.02524075531	0.799166094041394	0.206850377354318	3.86349836177716	0.000111774643294818	0.00941274574464006	57089	10	99659509	ectonucleoside triphosphate diphosphohydrolase 7 [Source:HGNC SymbolAcc:HGNC:19745]
ENSG00000119699	TGFB3	157.000545029973	0.706967371032068	0.18303171552334	3.8625402652794	0.000112214062493416	0.00941274574464006	7043	14	75958097	transforming growth factor beta 3 [Source:HGNC SymbolAcc:HGNC:11769]
ENSG00000159352	PSMD4	4685.88359368797	0.317434898817133	0.0822417904705808	3.85977611869582	0.000113490954493137	0.00942320580022456	5710	1	151254734	proteasome 26S subunit, non-ATPase 4 [Source:HGNC SymbolAcc:HGNC:9561]
ENSG00000177628	GBA	1289.02193868109	0.794535121793595	0.205790084278297	3.86090090093515	0.000112969718612698	0.00942320580022456	2629	1	155234452	glucosylceramidase beta [Source:HGNC SymbolAcc:HGNC:4177]
ENSG00000273419	AC004877.1	103.004556787903	1.13144724164397	0.293363277290615	3.85681279570355	0.000114875071254997	0.00948995727534339	NA	7	149858400	novel transcript, antisense to ZNF862
ENSG00000118363	SPCS2	1830.74661645544	0.435228085820431	0.112960012982853	3.85293941039558	0.000116708277695624	0.00959295124757447	9789	11	74949266	signal peptidase complex subunit 2 [Source:HGNC SymbolAcc:HGNC:28962]
ENSG00000198563	DDX39B	11423.9014452247	0.420890959729028	0.109343651703838	3.84924916234763	0.000118480442496088	0.0096417144174553	7919	6	31530219	DExD-box helicase 39B [Source:HGNC SymbolAcc:HGNC:13917]
ENSG00000168496	FEN1	821.758925049036	0.773887515099088	0.201034022149426	3.84953505294675	0.000118342247819456	0.0096417144174553	2237	11	61792911	flap structure-specific endonuclease 1 [Source:HGNC SymbolAcc:HGNC:3650]
ENSG00000204386	NEU1	1386.98275581828	0.56198848378671	0.146076516572105	3.84721991579877	0.000119465728153555	0.00967376690795888	4758	6	31857659	neuraminidase 1 [Source:HGNC SymbolAcc:HGNC:7758]
ENSG00000106479	ZNF862	2016.27252140029	0.389981758258635	0.101582175747753	3.83907664300309	0.000123497878370184	0.00977723519138724	643641	7	149838375	zinc finger protein 862 [Source:HGNC SymbolAcc:HGNC:34519]
ENSG00000172175	MALT1	4829.73225078365	0.318477719122605	0.0828813728616161	3.84257292231821	0.00012175122294216	0.00977723519138724	10892	18	58671465	MALT1 paracaspase [Source:HGNC SymbolAcc:HGNC:6819]
ENSG00000176170	SPHK1	105.300231699798	1.00345836940188	0.261352843464831	3.83947752815215	0.000123296413560697	0.00977723519138724	8877	17	76376584	sphingosine kinase 1 [Source:HGNC SymbolAcc:HGNC:11240]
ENSG00000104918	RETN	285.040090234473	1.26808817438438	0.330168082958192	3.84073518864315	0.000122666385139581	0.00977723519138724	56729	19	7669049	resistin [Source:HGNC SymbolAcc:HGNC:20389]
ENSG00000184432	COPB2	5816.55912065007	0.434826272040555	0.113276978573742	3.83861114160534	0.000123732205454372	0.00977723519138724	9276	3	139355600	COPI coat complex subunit beta 2 [Source:HGNC SymbolAcc:HGNC:2232]
ENSG00000239672	NME1	287.562809691523	0.783849193037515	0.204326375606214	3.83626044710048	0.000124921929239896	0.00982378844508162	4830	17	51153559	NME/NM23 nucleoside diphosphate kinase 1 [Source:HGNC SymbolAcc:HGNC:7849]
ENSG00000167645	YIF1B	1291.81178321181	0.510809067940104	0.133332953660399	3.83107891872809	0.000127582571900374	0.00998501496925557	90522	19	38305104	Yip1 interacting factor homolog B, membrane trafficking protein [Source:HGNC SymbolAcc:HGNC:30511]
ENSG00000121073	SLC35B1	1142.74721485642	0.410870960426937	0.107350701325935	3.82737099387419	0.000129519226888408	0.0100883142581604	10237	17	49700934	solute carrier family 35 member B1 [Source:HGNC SymbolAcc:HGNC:20798]
ENSG00000156239	N6AMT1	679.207834623935	0.467705163186509	0.122495600003034	3.81813847334048	0.000134462449608267	0.0104237075272153	29104	21	28872191	N-6 adenine-specific DNA methyltransferase 1 [Source:HGNC SymbolAcc:HGNC:16021]
ENSG00000256223	ZNF10	430.02222443948	0.528086693775933	0.138478063470753	3.81350432364667	0.000137010127507538	0.010479501336105	7556	12	133130575	zinc finger protein 10 [Source:HGNC SymbolAcc:HGNC:12879]
ENSG00000144591	GMPPA	1211.83335539388	0.536529329796101	0.140618020392559	3.81550905281051	0.000135902473214858	0.010479501336105	29926	2	219498891	GDP-mannose pyrophosphorylase A [Source:HGNC SymbolAcc:HGNC:22923]
ENSG00000094804	CDC6	231.109793073794	1.61046452128605	0.422324452044188	3.81333477967206	0.000137104193062693	0.010479501336105	990	17	40287879	cell division cycle 6 [Source:HGNC SymbolAcc:HGNC:1744]
ENSG00000165480	SKA3	82.0423968961125	1.60439370279629	0.423088500076391	3.79209953120117	0.000149379017883786	0.0113120027570606	221150	13	21153595	spindle and kinetochore associated complex subunit 3 [Source:HGNC SymbolAcc:HGNC:20262]
ENSG00000243335	KCTD7	2017.84978419665	0.486351503613489	0.12823629489484	3.79261974164429	0.000149066331193643	0.0113120027570606	154881	7	66628767	potassium channel tetramerization domain containing 7 [Source:HGNC SymbolAcc:HGNC:21957]
ENSG00000260296	AC095057.3	181.377111913013	0.776006936787866	0.205072759111908	3.78405664481453	0.000154292683030541	0.0116302553747952	NA	4	40166675	novel transcript, overlapping N4BP2
ENSG00000117411	B4GALT2	129.982048182334	1.03076869731111	0.272776611879268	3.77880159963029	0.000157584911653259	0.0117699378991432	8704	1	43978943	beta-1,4-galactosyltransferase 2 [Source:HGNC SymbolAcc:HGNC:925]
ENSG00000220563	PKMP3	41.8036066665051	0.961833830982545	0.254513662833554	3.77910490255905	0.000157393111835705	0.0117699378991432	100419758	6	85659892	pyruvate kinase M1/2 pseudogene 3 [Source:HGNC SymbolAcc:HGNC:44245]
ENSG00000165507	DEPP1	71.8091855994276	1.13330070168127	0.300158799506945	3.77567042359872	0.000159577873834893	0.0118537485004812	11067	10	44970981	DEPP1 autophagy regulator [Source:HGNC SymbolAcc:HGNC:23355]
ENSG00000147121	KRBOX4	657.305258552631	0.435517014089179	0.115444529712679	3.77252187845631	0.000161605790524381	0.0118537485004812	55634	X	46447297	KRAB box domain containing 4 [Source:HGNC SymbolAcc:HGNC:26007]
ENSG00000134910	STT3A	2875.00494056014	0.422626455861297	0.111997274406655	3.77354233038534	0.000160945896174708	0.0118537485004812	3703	11	125591712	STT3 oligosaccharyltransferase complex catalytic subunit A [Source:HGNC SymbolAcc:HGNC:6172]
ENSG00000161791	FMNL3	4071.86625937626	0.397338247326767	0.105300073936066	3.7733900126985	0.000161044234010075	0.0118537485004812	91010	12	49636499	formin like 3 [Source:HGNC SymbolAcc:HGNC:23698]
ENSG00000182934	SRPRA	7057.12562853755	0.352986611616532	0.0936203625162144	3.7704042382382	0.000162983334190446	0.0119014214167551	6734	11	126262938	SRP receptor subunit alpha [Source:HGNC SymbolAcc:HGNC:11307]
ENSG00000057657	PRDM1	1205.65041100559	0.779955966643116	0.207043602871453	3.76710970938507	0.000165148438419523	0.0120059244765695	639	6	105993463	PR/SET domain 1 [Source:HGNC SymbolAcc:HGNC:9346]
ENSG00000179456	ZBTB18	6088.65940467207	0.487269649357615	0.129413594566751	3.76521223283297	0.000166407676130959	0.0120439396392659	10472	1	244048939	zinc finger and BTB domain containing 18 [Source:HGNC SymbolAcc:HGNC:13030]
ENSG00000112742	TTK	149.386479885799	1.34136719933484	0.356662317167693	3.76088847845442	0.000169310907210502	0.0122000815385118	7272	6	80003887	TTK protein kinase [Source:HGNC SymbolAcc:HGNC:12401]
ENSG00000078900	TP73	28.1006431063272	1.90869575148635	0.507678554409974	3.75965408604791	0.000170148455442062	0.0122066591476571	7161	1	3727478	tumor protein p73 [Source:HGNC SymbolAcc:HGNC:12003]
ENSG00000259959	AC107068.1	190.076869593194	0.448572569357372	0.119526703142216	3.75290673602573	0.000174795899343197	0.0124853123386754	NA	4	47840122	novel transcript
ENSG00000151006	PRSS53	55.8017695810963	0.928930653914291	0.247724777666277	3.74984958172292	0.00017694067399334	0.0125835591500394	339105	16	31083425	serine protease 53 [Source:HGNC SymbolAcc:HGNC:34407]
ENSG00000076382	SPAG5	276.18380629701	1.11120669668084	0.296503356945541	3.74770359475199	0.000178460966948103	0.0126367360881823	10615	17	28577565	sperm associated antigen 5 [Source:HGNC SymbolAcc:HGNC:13452]
ENSG00000100629	CEP128	295.132397191764	0.721531107949922	0.192634625621982	3.74559405205699	0.00017996740631722	0.0126884778669429	145508	14	80476983	centrosomal protein 128 [Source:HGNC SymbolAcc:HGNC:20359]
ENSG00000169239	CA5B	1253.06970329239	0.374563446096349	0.100046781234567	3.74388302626305	0.000181198035072289	0.0127204131316628	11238	X	15688830	carbonic anhydrase 5B [Source:HGNC SymbolAcc:HGNC:1378]
ENSG00000177426	TGIF1	1111.99739850639	0.424847024498912	0.113577735827432	3.74058367517043	0.000183593411545048	0.0128334933018904	7050	18	3411608	TGFB induced factor homeobox 1 [Source:HGNC SymbolAcc:HGNC:11776]
ENSG00000165948	IFI27L1	163.097605750906	0.801702569244477	0.214580742570506	3.73613475114644	0.000186870554847081	0.0129518714645496	122509	14	94081310	interferon alpha inducible protein 27 like 1 [Source:HGNC SymbolAcc:HGNC:19754]
ENSG00000244437	IGKV3-15	1563.33286966337	1.21023300005074	0.323865503557675	3.73683824537127	0.000186348716330354	0.0129518714645496	28913	2	89085177	immunoglobulin kappa variable 3-15 [Source:HGNC SymbolAcc:HGNC:5816]
ENSG00000174851	YIF1A	872.541702520805	0.454669612672103	0.121765880586659	3.73396562716535	0.000188488229790453	0.0130088690914871	10897	11	66284580	Yip1 interacting factor homolog A, membrane trafficking protein [Source:HGNC SymbolAcc:HGNC:16688]
ENSG00000180535	BHLHA15	73.1203212952462	1.55750014359608	0.41762889409436	3.7293878982525	0.000191945476370111	0.0130818839874413	168620	7	98211427	basic helix-loop-helix family member a15 [Source:HGNC SymbolAcc:HGNC:22265]
ENSG00000171817	ZNF540	393.653844503877	0.786207881070375	0.210810065857682	3.72946081996457	0.000191889939488566	0.0130818839874413	163255	19	37551406	zinc finger protein 540 [Source:HGNC SymbolAcc:HGNC:25331]
ENSG00000141646	SMAD4	3662.68559564107	0.231270485054952	0.0620029671009388	3.72999060961795	0.000191486907001852	0.0130818839874413	4089	18	51028394	SMAD family member 4 [Source:HGNC SymbolAcc:HGNC:6770]
ENSG00000118705	RPN2	7472.89511286901	0.444892999116807	0.119327920687817	3.72832273077754	0.00019275842740281	0.0130827784109036	6185	20	37178410	ribophorin II [Source:HGNC SymbolAcc:HGNC:10382]
ENSG00000203760	CENPW	101.144851989043	1.11007710911714	0.297965067464636	3.7255276887412	0.000194907055424315	0.0131197312986647	387103	6	126340174	centromere protein W [Source:HGNC SymbolAcc:HGNC:21488]
ENSG00000211598	IGKV4-1	9928.7030527744	1.61864799901637	0.43436175761328	3.72649748889146	0.00019415900563067	0.0131197312986647	28908	2	88885397	immunoglobulin kappa variable 4-1 [Source:HGNC SymbolAcc:HGNC:5834]
ENSG00000271895	AL109811.2	149.94057058847	0.709743646289611	0.190713862536533	3.72151052288428	0.000198034611690809	0.0132756235386335	NA	1	11029659	novel transcript, antisense to MASP2
ENSG00000159259	CHAF1B	186.046432809952	0.823375470284454	0.221326741094384	3.72018069851455	0.000199080289947292	0.0132813377197848	8208	21	36385392	chromatin assembly factor 1 subunit B [Source:HGNC SymbolAcc:HGNC:1911]
ENSG00000154380	ENAH	48.1651654316803	1.50578743215914	0.404853362940025	3.71934030935098	0.000199743784255491	0.0132813377197848	55740	1	225486835	ENAH actin regulator [Source:HGNC SymbolAcc:HGNC:18271]
ENSG00000196465	MYL6B	270.14530416254	0.662110617277263	0.178358274071247	3.71225064116049	0.000205424409364314	0.0136037532954336	140465	12	56152256	myosin light chain 6B [Source:HGNC SymbolAcc:HGNC:29823]
ENSG00000142583	SLC2A5	280.228521065976	0.979665297693061	0.264169300354047	3.70847519518765	0.000208511081496485	0.013752482903379	6518	1	9057498	solute carrier family 2 member 5 [Source:HGNC SymbolAcc:HGNC:11010]
ENSG00000174371	EXO1	99.2904699955665	1.52414643695928	0.411253611118352	3.70609861106034	0.000210476377851147	0.0137882796967255	9156	1	241847967	exonuclease 1 [Source:HGNC SymbolAcc:HGNC:3511]
ENSG00000123353	ORMDL2	725.327669942005	0.381088268356263	0.10283613479358	3.70578171885993	0.000210739739816677	0.0137882796967255	29095	12	55818041	ORMDL sphingolipid biosynthesis regulator 2 [Source:HGNC SymbolAcc:HGNC:16037]
ENSG00000243710	CFAP57	24.2532694091225	3.26733184228052	0.882937468148234	3.70052462393857	0.000215154199474156	0.0138182048112203	149465	1	43172330	cilia and flagella associated protein 57 [Source:HGNC SymbolAcc:HGNC:26485]
ENSG00000101294	HM13	4459.62166794957	0.539357809204171	0.145764104441282	3.70021008444806	0.000215421056847904	0.0138182048112203	81502	20	31514428	histocompatibility minor 13 [Source:HGNC SymbolAcc:HGNC:16435]
ENSG00000143641	GALNT2	1895.33893101389	0.488865862776826	0.132081194739032	3.7012525798448	0.000214537786924482	0.0138182048112203	2590	1	230057990	polypeptide N-acetylgalactosaminyltransferase 2 [Source:HGNC SymbolAcc:HGNC:4124]
ENSG00000100865	CINP	947.467480641354	0.317400207263208	0.085769574867288	3.70061537269275	0.000215077265350441	0.0138182048112203	51550	14	102341102	cyclin dependent kinase 2 interacting protein [Source:HGNC SymbolAcc:HGNC:23789]
ENSG00000170265	ZNF282	802.209591429052	0.436043676136903	0.117744871540002	3.70329229998576	0.000212819430731567	0.0138182048112203	8427	7	149195546	zinc finger protein 282 [Source:HGNC SymbolAcc:HGNC:13076]
ENSG00000142528	ZNF473	453.783543634207	0.318403827054921	0.0862902439430288	3.68991687246985	0.000224327343361551	0.0143154579995289	25888	19	50025714	zinc finger protein 473 [Source:HGNC SymbolAcc:HGNC:23239]
ENSG00000134057	CCNB1	498.084639221289	1.13523287989241	0.307714420887695	3.68924172165051	0.000224923439865436	0.0143154579995289	891	5	69167150	cyclin B1 [Source:HGNC SymbolAcc:HGNC:1579]
ENSG00000089775	ZBTB25	2471.97960912178	0.476329663264273	0.129149534366628	3.68820271478545	0.000225843693470976	0.0143183150934293	7597	14	64449106	zinc finger and BTB domain containing 25 [Source:HGNC SymbolAcc:HGNC:13112]
ENSG00000167900	TK1	341.735348609172	1.49438858645728	0.405378509593428	3.68640308031146	0.000227446005927693	0.014364225169727	7083	17	78174091	thymidine kinase 1 [Source:HGNC SymbolAcc:HGNC:11830]
ENSG00000211658	IGLV3-27	610.377447843087	2.21285859868803	0.601396946437633	3.67953081869781	0.00023366345141091	0.0147001272104933	28791	22	22668288	immunoglobulin lambda variable 3-27 [Source:HGNC SymbolAcc:HGNC:5910]
ENSG00000237499	WAKMAR2	334.385738366029	0.584648382017936	0.158972827828297	3.67766234019188	0.000235381267586366	0.0147514612793494	100130476	6	137823673	wound and keratinocyte migration associated lncRNA 2 [Source:HGNC SymbolAcc:HGNC:53754]
ENSG00000030110	BAK1	1754.0292562698	0.66416765308868	0.180688360708065	3.67576334461169	0.000237139277166926	0.0147819834579811	578	6	33572552	BCL2 antagonist/killer 1 [Source:HGNC SymbolAcc:HGNC:949]
ENSG00000197880	MDS2	227.153061490954	0.723664371592108	0.196905481695006	3.6751865177274	0.000237675713728008	0.0147819834579811	259283	1	23627334	myelodysplastic syndrome 2 translocation associated [Source:HGNC SymbolAcc:HGNC:29633]
ENSG00000167861	HID1	110.771171377558	1.01602176965184	0.276814184226314	3.67041079376616	0.00024216097339109	0.0150038903096896	283987	17	74950743	HID1 domain containing [Source:HGNC SymbolAcc:HGNC:15736]
ENSG00000138835	RGS3	2024.53383256159	0.465082874859299	0.12683653515537	3.66678949633551	0.000245614823524746	0.0151604591260161	5998	9	113444731	regulator of G protein signaling 3 [Source:HGNC SymbolAcc:HGNC:9999]
ENSG00000197858	GPAA1	1772.93640769439	0.430225168192636	0.117409068849004	3.66432654998682	0.000247990227683405	0.0152495344143513	8733	8	144082590	glycosylphosphatidylinositol anchor attachment 1 [Source:HGNC SymbolAcc:HGNC:4446]
ENSG00000111291	GPRC5D	59.2620349442422	1.82788859294323	0.500000637910096	3.65577252177806	0.000256408652411197	0.0157081510392882	55507	12	12940775	G protein-coupled receptor class C group 5 member D [Source:HGNC SymbolAcc:HGNC:13310]
ENSG00000007392	LUC7L	2808.73618687123	0.46584721386413	0.127677847094966	3.64861426209385	0.000263658633596446	0.0160920308572279	55692	16	188969	LUC7 like [Source:HGNC SymbolAcc:HGNC:6723]
ENSG00000091483	FH	1866.79092614742	0.32310151739067	0.0886233228209297	3.64578428235558	0.000266577532092916	0.0162096977414269	2271	1	241497603	fumarate hydratase [Source:HGNC SymbolAcc:HGNC:3700]
ENSG00000165895	ARHGAP42	123.485764265899	0.974700078166942	0.267701336402927	3.64099817828285	0.000271583058319444	0.0163524984199777	143872	11	100687653	Rho GTPase activating protein 42 [Source:HGNC SymbolAcc:HGNC:26545]
ENSG00000182985	CADM1	76.3640763001468	1.3680597809463	0.375656853912121	3.64178043525417	0.000270758960289184	0.0163524984199777	23705	11	115169218	cell adhesion molecule 1 [Source:HGNC SymbolAcc:HGNC:5951]
ENSG00000103091	WDR59	1661.55837275227	0.255161653164448	0.0700863755219161	3.64067411482362	0.000271925143377999	0.0163524984199777	79726	16	74871362	WD repeat domain 59 [Source:HGNC SymbolAcc:HGNC:25706]
ENSG00000113615	SEC24A	1574.95979182573	0.497728564313275	0.136804731031406	3.63824087486428	0.000274506629384792	0.0164472708309415	10802	5	134648785	SEC24 homolog A, COPII coat complex component [Source:HGNC SymbolAcc:HGNC:10703]
ENSG00000166188	ZNF319	1026.22855988457	0.415072603604747	0.114188865722623	3.63496564203555	0.000278017684939264	0.0165364919001874	57567	16	57994668	zinc finger protein 319 [Source:HGNC SymbolAcc:HGNC:13644]
ENSG00000233355	CHRM3-AS2	3248.72163074579	0.72923896813554	0.200572773247209	3.63578244608875	0.000277138151772026	0.0165364919001874	100506915	1	239703381	CHRM3 antisense RNA 2 [Source:HGNC SymbolAcc:HGNC:43725]
ENSG00000239951	IGKV3-20	6512.06830709421	1.15458764628531	0.317757095639619	3.63355425300958	0.000279543634075367	0.0165670116759811	28912	2	89142574	immunoglobulin kappa variable 3-20 [Source:HGNC SymbolAcc:HGNC:5817]
ENSG00000101310	SEC23B	2747.76824320439	0.436736391378449	0.120241255954519	3.63216757768767	0.000281050504171804	0.0165961844647588	10483	20	18507520	SEC23 homolog B, COPII coat complex component [Source:HGNC SymbolAcc:HGNC:10702]
ENSG00000177469	CAVIN1	31.8307912407246	1.24377833602044	0.342922040368902	3.62700027878766	0.000286732984527032	0.0168708324744916	284119	17	42402449	caveolae associated protein 1 [Source:HGNC SymbolAcc:HGNC:9688]
ENSG00000173114	LRRN3	5715.61958111326	0.690363203358549	0.190486838486514	3.62420421717181	0.000289852519406254	0.0169347869924546	54674	7	111091127	leucine rich repeat neuronal 3 [Source:HGNC SymbolAcc:HGNC:17200]
ENSG00000071539	TRIP13	127.400550056229	1.25069309097658	0.345097773512972	3.62417026990632	0.000289890588609603	0.0169347869924546	9319	5	892884	thyroid hormone receptor interactor 13 [Source:HGNC SymbolAcc:HGNC:12307]
ENSG00000163902	RPN1	8996.01643256628	0.416860545705218	0.115066310272731	3.62278537234027	0.00029144764220262	0.0169651568808123	6184	3	128619969	ribophorin I [Source:HGNC SymbolAcc:HGNC:10381]
ENSG00000167670	CHAF1A	499.187051336319	0.696790270476043	0.192452379301013	3.62058537809086	0.000293937233695097	0.0170494018849315	10036	19	4402640	chromatin assembly factor 1 subunit A [Source:HGNC SymbolAcc:HGNC:1910]
ENSG00000180879	SSR4	5562.34003711959	0.477474416492598	0.132168599977474	3.61261613253053	0.00030312327615713	0.0174584064369795	6748	X	153793516	signal sequence receptor subunit 4 [Source:HGNC SymbolAcc:HGNC:11326]
ENSG00000132464	ENAM	722.530935818269	1.32372604113998	0.366400685733708	3.61278265211009	0.0003029286114967	0.0174584064369795	10117	4	70628744	enamelin [Source:HGNC SymbolAcc:HGNC:3344]
ENSG00000154736	ADAMTS5	38.3120021340497	2.00556183058603	0.555663221912958	3.60931181243481	0.000307010400848054	0.0175586333100406	11096	21	26917922	ADAM metallopeptidase with thrombospondin type 1 motif 5 [Source:HGNC SymbolAcc:HGNC:221]
ENSG00000197705	KLHL14	1124.73627938797	0.794895734772115	0.220195277244324	3.60995814587846	0.000306246416477476	0.0175586333100406	57565	18	32672673	kelch like family member 14 [Source:HGNC SymbolAcc:HGNC:29266]
ENSG00000240505	TNFRSF13B	343.754362230581	1.17492729410396	0.325837853676361	3.60586494431971	0.00031111492142548	0.0177313824730194	23495	17	16929816	TNF receptor superfamily member 13B [Source:HGNC SymbolAcc:HGNC:18153]
ENSG00000146540	C7orf50	929.465911061579	0.477731448378334	0.132543373406179	3.60434049701093	0.000312946565928062	0.0177738436766851	84310	7	996986	chromosome 7 open reading frame 50 [Source:HGNC SymbolAcc:HGNC:22421]
ENSG00000189233	NUGGC	144.898944732889	1.11368755198548	0.309127755237042	3.60267731744599	0.000314956412237907	0.0178260970068355	389643	8	28021964	nuclear GTPase, germinal center associated [Source:HGNC SymbolAcc:HGNC:33550]
ENSG00000106105	GARS1	3046.49749135344	0.425893975015046	0.118262147384437	3.60127043550618	0.000316665966850145	0.017861052481958	2617	7	30594832	glycyl-tRNA synthetase 1 [Source:HGNC SymbolAcc:HGNC:4162]
ENSG00000120725	SIL1	476.74671000287	0.705975564475901	0.196344139459116	3.59560293686741	0.000323641121426209	0.0180675693623499	64374	5	138946724	SIL1 nucleotide exchange factor [Source:HGNC SymbolAcc:HGNC:24624]
ENSG00000111665	CDCA3	118.997660922713	1.31378188195975	0.365339716909245	3.59605545510977	0.0003230789547956	0.0180675693623499	83461	12	6844793	cell division cycle associated 3 [Source:HGNC SymbolAcc:HGNC:14624]
ENSG00000005189	REXO5	59.7828046250518	0.872059163405725	0.24250004406793	3.59611960796775	0.00032299933125361	0.0180675693623499	81691	16	20806429	RNA exonuclease 5 [Source:HGNC SymbolAcc:HGNC:24661]
ENSG00000168913	ENHO	40.9444078752896	1.36340981499999	0.379588895403323	3.59180637660996	0.000328393807576297	0.0181369505180976	375704	9	34521043	energy homeostasis associated [Source:HGNC SymbolAcc:HGNC:24838]
ENSG00000105438	KDELR1	2210.55857771311	0.460180815203072	0.128515632808356	3.5807380405565	0.000342625035770138	0.0181369505180976	10945	19	48382575	KDEL endoplasmic reticulum protein retention receptor 1 [Source:HGNC SymbolAcc:HGNC:6304]
ENSG00000141522	ARHGDIA	6409.66339142788	0.480592706495759	0.134184386558587	3.5815844065131	0.000341516762729316	0.0181369505180976	396	17	81867721	Rho GDP dissociation inhibitor alpha [Source:HGNC SymbolAcc:HGNC:678]
ENSG00000225492	GBP1P1	51.9886474724069	3.20825347991082	0.893983410410262	3.58871701929961	0.000332309304321075	0.0181369505180976	400759	1	89407679	guanylate binding protein 1 pseudogene 1 [Source:HGNC SymbolAcc:HGNC:39561]
ENSG00000170469	SPATA24	93.8734855876543	0.540812827912983	0.150536392521752	3.59257199440884	0.000327430150276785	0.0181369505180976	202051	5	139396563	spermatogenesis associated 24 [Source:HGNC SymbolAcc:HGNC:27322]
ENSG00000088298	EDEM2	1945.61749789641	0.468027835121794	0.130683582724128	3.58138203258321	0.000341781455565445	0.0181369505180976	55741	20	35115364	ER degradation enhancing alpha-mannosidase like protein 2 [Source:HGNC SymbolAcc:HGNC:15877]
ENSG00000137806	NDUFAF1	652.136694266464	0.405591094511218	0.113202950419233	3.58286681583088	0.000339843902019758	0.0181369505180976	51103	15	41387353	NADH:ubiquinone oxidoreductase complex assembly factor 1 [Source:HGNC SymbolAcc:HGNC:18828]
ENSG00000211649	IGLV7-46	925.273616909404	2.00605497336143	0.559589109550747	3.58487136208198	0.000337244387219269	0.0181369505180976	28775	22	22369614	immunoglobulin lambda variable 7-46 (gene/pseudogene) [Source:HGNC SymbolAcc:HGNC:5930]
ENSG00000004866	ST7	179.636383318844	0.590544795666074	0.164698194615572	3.58561790579725	0.00033628102561925	0.0181369505180976	7982	7	116953238	suppression of tumorigenicity 7 [Source:HGNC SymbolAcc:HGNC:11351]
ENSG00000143179	UCK2	408.594167181953	0.414043591463009	0.115572131157957	3.58255565000458	0.000340249101730481	0.0181369505180976	7371	1	165827614	uridine-cytidine kinase 2 [Source:HGNC SymbolAcc:HGNC:12562]
ENSG00000082512	TRAF5	5625.67113089533	0.445603900719158	0.124331304588232	3.58400406233118	0.000338366818156309	0.0181369505180976	7188	1	211326615	TNF receptor associated factor 5 [Source:HGNC SymbolAcc:HGNC:12035]
ENSG00000136930	PSMB7	3217.32294605026	0.282229583976715	0.0787648998637666	3.58318977698016	0.000339423819937353	0.0181369505180976	5695	9	124353466	proteasome 20S subunit beta 7 [Source:HGNC SymbolAcc:HGNC:9544]
ENSG00000173578	XCR1	24.2838564756527	1.85281792147764	0.517335978363549	3.58145962965599	0.000341679940618409	0.0181369505180976	2829	3	46017024	X-C motif chemokine receptor 1 [Source:HGNC SymbolAcc:HGNC:1625]
ENSG00000145349	CAMK2D	3171.81141953239	0.388918710733839	0.108605818326496	3.58101174252611	0.000342266269441618	0.0181369505180976	817	4	113451032	calcium/calmodulin dependent protein kinase II delta [Source:HGNC SymbolAcc:HGNC:1462]
ENSG00000119138	KLF9	1181.73939550243	0.552423997518544	0.154101310342857	3.58481051387212	0.000337323021209593	0.0181369505180976	687	9	70384597	Kruppel like factor 9 [Source:HGNC SymbolAcc:HGNC:1123]
ENSG00000089685	BIRC5	349.560383660416	1.51375516161839	0.421436359276194	3.59189502352911	0.000328282094978356	0.0181369505180976	332	17	78214186	baculoviral IAP repeat containing 5 [Source:HGNC SymbolAcc:HGNC:593]
ENSG00000136770	DNAJC1	895.833459421486	0.529771389864062	0.148029661654227	3.57881916329391	0.000345150180994065	0.0182116822919998	64215	10	21756548	DnaJ heat shock protein family (Hsp40) member C1 [Source:HGNC SymbolAcc:HGNC:20090]
ENSG00000118113	MMP8	317.562279375638	2.73389939246452	0.76415140393434	3.5776933450474	0.00034663979307988	0.0182314697601531	4317	11	102711796	matrix metallopeptidase 8 [Source:HGNC SymbolAcc:HGNC:7175]
ENSG00000136810	TXN	1929.41959984701	0.87116321123517	0.243806546692931	3.57317399000109	0.000352680253840437	0.0184897144617565	7295	9	110243811	thioredoxin [Source:HGNC SymbolAcc:HGNC:12435]
ENSG00000129173	E2F8	107.140611995535	1.63630433488177	0.458351438562677	3.56997752644341	0.000357011855159584	0.0186570061177166	79733	11	19224063	E2F transcription factor 8 [Source:HGNC SymbolAcc:HGNC:24727]
ENSG00000234043	NUDT9P1	22.7859977384466	1.02747864578975	0.288054941482045	3.56695372245086	0.000361155229770348	0.0188134270488968	119369	10	91152605	nudix hydrolase 9 pseudogene 1 [Source:HGNC SymbolAcc:HGNC:28523]
ENSG00000163754	GYG1	2613.18087616626	1.02975759983099	0.288989189657446	3.56330837513894	0.000366210050348863	0.0190161834716075	2992	3	148991408	glycogenin 1 [Source:HGNC SymbolAcc:HGNC:4699]
ENSG00000147421	HMBOX1	1136.02084159464	0.341464146338335	0.0958743035219959	3.56158150614356	0.000368627633494444	0.0190811462059133	79618	8	28890395	homeobox containing 1 [Source:HGNC SymbolAcc:HGNC:26137]
ENSG00000272144	AC025171.4	131.979098885859	0.571910853403008	0.160706524019713	3.55872828991595	0.000372654801079442	0.01922875262226	NA	5	43061395	novel transcript
ENSG00000115677	HDLBP	7393.13674625854	0.556099608876711	0.15635484095347	3.55665104761421	0.000375612552516792	0.0193204230236389	3069	2	241227264	high density lipoprotein binding protein [Source:HGNC SymbolAcc:HGNC:4857]
ENSG00000172965	MIR4435-2HG	398.494837783251	0.800260255540007	0.225473623981583	3.54924111037206	0.000386343153535371	0.0197622233910575	541471	2	111006015	MIR4435-2 host gene [Source:HGNC SymbolAcc:HGNC:35163]
ENSG00000014138	POLA2	856.95241162688	0.329489547058966	0.0928387011946348	3.54905381935704	0.000386618052524203	0.0197622233910575	23649	11	65261962	DNA polymerase alpha 2, accessory subunit [Source:HGNC SymbolAcc:HGNC:30073]
ENSG00000107175	CREB3	939.990221614333	0.380738549647351	0.107404914084839	3.54488947634748	0.000392777745172109	0.0200145345102186	10488	9	35732598	cAMP responsive element binding protein 3 [Source:HGNC SymbolAcc:HGNC:2347]
ENSG00000263327	TAPT1-AS1	283.853237106632	0.632282702785759	0.178519853258492	3.5418060862409	0.000397397499047058	0.0200321826546409	202020	4	16226685	TAPT1 antisense RNA 1 (head to head) [Source:HGNC SymbolAcc:HGNC:26832]
ENSG00000168970	JMJD7-PLA2G4B	343.396061002843	0.620278485754507	0.175048713417181	3.54346212346184	0.000394910032907125	0.0200321826546409	8681	15	41828095	JMJD7-PLA2G4B readthrough [Source:HGNC SymbolAcc:HGNC:34449]
ENSG00000260698	AL591848.3	77.8075857508258	0.752705167950369	0.212579612407979	3.54081541227854	0.000398892540134128	0.0200321826546409	NA	1	246682108	novel transcript
ENSG00000154447	SH3RF1	126.18963059754	0.861612257050273	0.24335337311805	3.5405807037337	0.000399247511488227	0.0200321826546409	57630	4	169094259	SH3 domain containing ring finger 1 [Source:HGNC SymbolAcc:HGNC:17650]
ENSG00000184897	H1-10	3144.10895968979	0.496437494571145	0.140179104348019	3.5414514658237	0.00039793205946653	0.0200321826546409	8971	3	129314771	H1.10 linker histone [Source:HGNC SymbolAcc:HGNC:4722]
ENSG00000068001	HYAL2	213.12694830147	0.736136966603074	0.207997809009189	3.53915731184722	0.000401406567898917	0.0200789211960936	8692	3	50317790	hyaluronidase 2 [Source:HGNC SymbolAcc:HGNC:5321]
ENSG00000038945	MSR1	183.85596045224	1.54367161413783	0.436481957498668	3.53662181819403	0.000405279547281541	0.0202108462039151	4481	8	16107881	macrophage scavenger receptor 1 [Source:HGNC SymbolAcc:HGNC:7376]
ENSG00000153093	ACOXL	25.1779231764929	1.88624256566363	0.534470505301909	3.5291799022626	0.000416849651047406	0.020724649672287	55289	2	110732573	acyl-CoA oxidase like [Source:HGNC SymbolAcc:HGNC:25621]
ENSG00000177721	ANXA2R	1360.5832183159	0.5221789851085	0.148106865093275	3.52569062061803	0.000422380082605371	0.0209359727611396	389289	5	43039233	annexin A2 receptor [Source:HGNC SymbolAcc:HGNC:33463]
ENSG00000166532	RIMKLB	863.322344462734	0.507545516798376	0.144001706095852	3.52457988560592	0.000424154899405883	0.0209604280652025	57494	12	8681600	ribosomal modification protein rimK like family member B [Source:HGNC SymbolAcc:HGNC:29228]
ENSG00000169981	ZNF35	222.400254069742	0.354489041292421	0.100651251455433	3.52195363859319	0.00042837905213663	0.0211054101078279	7584	3	44648732	zinc finger protein 35 [Source:HGNC SymbolAcc:HGNC:13099]
ENSG00000216775	AL109918.1	77.6616956576608	1.40356375883804	0.398929135979714	3.51832852566933	0.000434274373128037	0.021331609373139	NA	6	52664366	heterogeneous nuclear ribonucleoprotein A/B (HNRNPAB) pseudogene
ENSG00000196267	ZNF836	626.353664066358	0.357426550851879	0.101706034510295	3.51431016431674	0.00044089768084424	0.0215395587940756	162962	19	52153864	zinc finger protein 836 [Source:HGNC SymbolAcc:HGNC:34333]
ENSG00000119326	CTNNAL1	189.951098816247	1.20748526235211	0.343605337033721	3.51416329203761	0.00044114154160392	0.0215395587940756	8727	9	108942569	catenin alpha like 1 [Source:HGNC SymbolAcc:HGNC:2512]
ENSG00000125319	HROB	42.763702297451	1.12547462005255	0.320563947446014	3.51092076641615	0.000446557477387165	0.0216746013579284	78995	17	44141906	homologous recombination factor with OB-fold [Source:HGNC SymbolAcc:HGNC:28460]
ENSG00000134452	FBH1	2952.46978842827	0.268660539185176	0.0765070195764058	3.51158025332396	0.000445450945275099	0.0216746013579284	84893	10	5890243	F-box DNA helicase 1 [Source:HGNC SymbolAcc:HGNC:13620]
ENSG00000162398	LEXM	20.7208137670058	1.89975895334088	0.541402185974648	3.50896062586241	0.000449861497936126	0.0217703684075184	163747	1	54806063	lymphocyte expansion molecule [Source:HGNC SymbolAcc:HGNC:26854]
ENSG00000103037	SETD6	589.181993973208	0.411597435589232	0.117446491086456	3.5045528545101	0.000457374768411593	0.0220686698728862	79918	16	58515479	SET domain containing 6, protein lysine methyltransferase [Source:HGNC SymbolAcc:HGNC:26116]
ENSG00000102837	OLFM4	382.896277556266	2.78849484716263	0.796075104075376	3.50280373407909	0.00046038855599023	0.0221487517950947	10562	13	53028813	olfactomedin 4 [Source:HGNC SymbolAcc:HGNC:17190]
ENSG00000138439	FAM117B	4273.06744228632	0.473586800559504	0.135364624641557	3.49860092186975	0.000467706048310618	0.0223039878490285	150864	2	202634969	family with sequence similarity 117 member B [Source:HGNC SymbolAcc:HGNC:14440]
ENSG00000171848	RRM2	1491.56593521276	1.53614909865439	0.438912991604511	3.49989434816857	0.000465442593218928	0.0223039878490285	6241	2	10120698	ribonucleotide reductase regulatory subunit M2 [Source:HGNC SymbolAcc:HGNC:10452]
ENSG00000171150	SOCS5	798.894161008631	0.475576755033419	0.135933199776581	3.49860634352075	0.000467696539197446	0.0223039878490285	9655	2	46698952	suppressor of cytokine signaling 5 [Source:HGNC SymbolAcc:HGNC:16852]
ENSG00000261556	SMG1P7	248.585619695876	0.72395371549728	0.207171845637991	3.49445994105929	0.000475021889978558	0.0224737806114173	100506060	16	70219574	SMG1 pseudogene 7 [Source:HGNC SymbolAcc:HGNC:49864]
ENSG00000125995	ROMO1	676.917358205089	0.48070445694661	0.137517427693074	3.49558935918652	0.000473016038920863	0.0224737806114173	140823	20	35699272	reactive oxygen species modulator 1 [Source:HGNC SymbolAcc:HGNC:16185]
ENSG00000177830	CHID1	954.944987800188	0.399543507713535	0.114343004732177	3.49425405296437	0.000475388402002225	0.0224737806114173	66005	11	867859	chitinase domain containing 1 [Source:HGNC SymbolAcc:HGNC:28474]
ENSG00000130584	ZBTB46	275.642037054478	0.430440561238817	0.123373954980314	3.48890948099621	0.000484995354823435	0.0228137080471819	140685	20	63743670	zinc finger and BTB domain containing 46 [Source:HGNC SymbolAcc:HGNC:16094]
ENSG00000206530	CFAP44	629.989757515987	0.568439315906863	0.162937102729972	3.48870396234374	0.000485368368308327	0.0228137080471819	55779	3	113286947	cilia and flagella associated protein 44 [Source:HGNC SymbolAcc:HGNC:25631]
ENSG00000133063	CHIT1	82.8742242318651	1.50664809940031	0.432324083866382	3.48499691695633	0.000492142711992718	0.0230658405159452	1118	1	203212827	chitinase 1 [Source:HGNC SymbolAcc:HGNC:1936]
ENSG00000087586	AURKA	220.287143107612	1.09428914075825	0.314137908621658	3.48346732668992	0.000494963533543949	0.0230658647241549	6790	20	56369390	aurora kinase A [Source:HGNC SymbolAcc:HGNC:11393]
ENSG00000211949	IGHV3-23	4950.71181566756	1.52819135049953	0.438614157484188	3.48413594140452	0.000493728645980831	0.0230658647241549	28442	14	106268606	immunoglobulin heavy variable 3-23 [Source:HGNC SymbolAcc:HGNC:5588]
ENSG00000169762	TAPT1	2630.14013789452	0.345267812493433	0.0993320619586429	3.47589494958018	0.000509151683265934	0.0236596422817639	202018	4	16160505	transmembrane anterior posterior transformation 1 [Source:HGNC SymbolAcc:HGNC:26887]
ENSG00000211943	IGHV3-15	1961.20171396034	1.29800068708145	0.37359877672262	3.47431728355244	0.000512155039390706	0.0237317846439484	28448	14	106153624	immunoglobulin heavy variable 3-15 [Source:HGNC SymbolAcc:HGNC:5582]
ENSG00000115155	OTOF	627.514954424104	4.28955259823613	1.2349342676375	3.47350681785054	0.00051370431195181	0.0237363317248468	9381	2	26457203	otoferlin [Source:HGNC SymbolAcc:HGNC:8515]
ENSG00000176619	LMNB2	1241.58535478823	0.526515635596018	0.151676620209601	3.47130384938977	0.000517937572507385	0.0238645207704318	84823	19	2427638	lamin B2 [Source:HGNC SymbolAcc:HGNC:6638]
ENSG00000100162	CENPM	143.298897996357	1.21909357626117	0.351754870278365	3.46574753974672	0.000528759528398394	0.0242947179944172	79019	22	41938737	centromere protein M [Source:HGNC SymbolAcc:HGNC:18352]
ENSG00000086598	TMED2	5816.24559895274	0.298726235504542	0.0862815402397869	3.46222650493194	0.000535726087920618	0.0245458588798811	10959	12	123584533	transmembrane p24 trafficking protein 2 [Source:HGNC SymbolAcc:HGNC:16996]
ENSG00000211972	IGHV3-66	225.410778501714	2.02789980602704	0.586205484705159	3.45936682432613	0.000541446957579118	0.0247386812433565	28412	14	106675017	immunoglobulin heavy variable 3-66 [Source:HGNC SymbolAcc:HGNC:5619]
ENSG00000113811	SELENOK	1286.1087750973	0.542820814713722	0.156970494254158	3.45810731687457	0.000543984647842658	0.0247853952221793	58515	3	53884417	selenoprotein K [Source:HGNC SymbolAcc:HGNC:30394]
ENSG00000173530	TNFRSF10D	568.130191073218	0.543951535473897	0.157380455790121	3.456283899694	0.000547678157080277	0.024884365598228	8793	8	23135588	TNF receptor superfamily member 10d [Source:HGNC SymbolAcc:HGNC:11907]
ENSG00000239264	TXNDC5	84.6464188458421	1.62459663103219	0.4704429103255	3.45333428429844	0.000553702387542019	0.0250883932216753	81567	6	7881517	thioredoxin domain containing 5 [Source:HGNC SymbolAcc:HGNC:21073]
ENSG00000088340	FER1L4	40.3707257839507	2.01195665955919	0.583090012090779	3.45050784242546	0.000559532910385388	0.0252128920528203	80307	20	35558737	fer-1 like family member 4 (pseudogene) [Source:HGNC SymbolAcc:HGNC:15801]
ENSG00000108387	SEPTIN4	94.8152386346522	1.97198310826361	0.57145745436136	3.45079601851975	0.000558935839212865	0.0252128920528203	5414	17	58520250	septin 4 [Source:HGNC SymbolAcc:HGNC:9165]
ENSG00000179750	APOBEC3B	128.878795197071	1.8194407675673	0.528028470861511	3.44572474396839	0.000569530158537288	0.0253726042851829	9582	22	38982347	apolipoprotein B mRNA editing enzyme catalytic subunit 3B [Source:HGNC SymbolAcc:HGNC:17352]
ENSG00000232611	AL683813.2	71.4203957433128	0.675781869943121	0.196162366183986	3.44501283854462	0.000571032268698751	0.0253726042851829	NA	X	136840931	novel transcript
ENSG00000228343	AC115618.2	185.500575844203	0.348896304399474	0.101294561160024	3.44437352217056	0.000572384360288102	0.0253726042851829	NA	X	48579774	novel transcript
ENSG00000168264	IRF2BP2	4478.45405938557	0.268004014169904	0.0777740092659371	3.445932859826	0.000569091732637287	0.0253726042851829	359948	1	234604269	interferon regulatory factor 2 binding protein 2 [Source:HGNC SymbolAcc:HGNC:21729]
ENSG00000173545	ZNF622	1241.6974820476	0.279492845888581	0.081133386703943	3.44485614668662	0.000571363381231953	0.0253726042851829	90441	5	16451519	zinc finger protein 622 [Source:HGNC SymbolAcc:HGNC:30958]
ENSG00000153363	LINC00467	145.011734963383	0.460500985157107	0.133605751268131	3.4467152857285	0.000567446250650899	0.0253726042851829	84791	1	211382803	long intergenic non-protein coding RNA 467 [Source:HGNC SymbolAcc:HGNC:28227]
ENSG00000147174	GCNA	260.891726080725	0.524480936685119	0.15232505718182	3.44316914359718	0.000574939604531212	0.0254169921927487	93953	X	71578411	germ cell nuclear acidic peptidase [Source:HGNC SymbolAcc:HGNC:15805]
ENSG00000105717	PBX4	220.515573959495	0.629415398862949	0.182905455361439	3.44120626483865	0.000579126877680763	0.0254644578984523	80714	19	19561707	PBX homeobox 4 [Source:HGNC SymbolAcc:HGNC:13403]
ENSG00000253209	IGHV3-65	18.1946458746089	2.9813031346316	0.866338511406096	3.44126815947828	0.000578994409730483	0.0254644578984523	28413	14	106666092	immunoglobulin heavy variable 3-65 (pseudogene) [Source:HGNC SymbolAcc:HGNC:5618]
ENSG00000186185	KIF18B	90.5232480849325	1.58186294338492	0.460410805897627	3.43576415479843	0.000590885113007655	0.0256004240300793	146909	17	44924709	kinesin family member 18B [Source:HGNC SymbolAcc:HGNC:27102]
ENSG00000164045	CDC25A	108.246965577445	1.57441667236119	0.458123765195192	3.43666229952157	0.000588929390769885	0.0256004240300793	993	3	48157146	cell division cycle 25A [Source:HGNC SymbolAcc:HGNC:1725]
ENSG00000109689	STIM2	2927.6159097621	0.257813653798447	0.0750510490355191	3.43517721752873	0.000592166441382778	0.0256004240300793	57620	4	26857601	stromal interaction molecule 2 [Source:HGNC SymbolAcc:HGNC:19205]
ENSG00000172336	POP7	429.178475036666	0.41449659987347	0.120574452182669	3.43768180049878	0.000586716716604687	0.0256004240300793	10248	7	100706121	POP7 homolog, ribonuclease P/MRP subunit [Source:HGNC SymbolAcc:HGNC:19949]
ENSG00000151923	TIAL1	4402.61317973699	0.219642445375963	0.0638877853908598	3.43794113432184	0.000586155107402712	0.0256004240300793	7073	10	119571802	TIA1 cytotoxic granule associated RNA binding protein like 1 [Source:HGNC SymbolAcc:HGNC:11804]
ENSG00000262814	MRPL12	147.464292685481	0.662919584355958	0.193005639511174	3.43471613593745	0.000593174830800271	0.0256004240300793	6182	17	81703367	mitochondrial ribosomal protein L12 [Source:HGNC SymbolAcc:HGNC:10378]
ENSG00000173372	C1QA	210.850394707983	1.91831985407611	0.558422823652773	3.43524614830021	0.000592015826374897	0.0256004240300793	712	1	22636628	complement C1q A chain [Source:HGNC SymbolAcc:HGNC:1241]
ENSG00000172995	ARPP21	33.7693824091217	1.60034961170506	0.466159829145562	3.43304916392815	0.000596833864008014	0.0256905566146818	10777	3	35638945	cAMP regulated phosphoprotein 21 [Source:HGNC SymbolAcc:HGNC:16968]
ENSG00000198826	ARHGAP11A	347.903814762438	0.938744738292539	0.273867397334619	3.42773454390247	0.000608640290262552	0.0261299979732928	9824	15	32615144	Rho GTPase activating protein 11A [Source:HGNC SymbolAcc:HGNC:15783]
ENSG00000156958	GALK2	474.496081610847	0.381691098328321	0.11140406644034	3.42618640884826	0.000612120132510257	0.0262105994959955	2585	15	49155656	galactokinase 2 [Source:HGNC SymbolAcc:HGNC:4119]
ENSG00000146021	KLHL3	1160.32238403523	0.574715778477262	0.167818243478954	3.42463230792507	0.000615631998664983	0.0262921477863267	26249	5	137617500	kelch like family member 3 [Source:HGNC SymbolAcc:HGNC:6354]
ENSG00000124783	SSR1	8327.69091412768	0.304314644732872	0.0888794087716355	3.4239049172207	0.000617282146484516	0.0262939689324146	6745	6	7268306	signal sequence receptor subunit 1 [Source:HGNC SymbolAcc:HGNC:11323]
ENSG00000217275	AL031777.1	29.5541669615175	1.30464989093837	0.381236442964004	3.42215419070405	0.00062127070737007	0.0263373297590087	394255	6	26202156	ribosomal protein S10 (RPS10) pseudogene
ENSG00000239855	IGKV1-6	607.057412913172	1.75002728011081	0.511398100391294	3.42204493675629	0.000621520406368977	0.0263373297590087	28943	2	88966262	immunoglobulin kappa variable 1-6 [Source:HGNC SymbolAcc:HGNC:5742]
ENSG00000115758	ODC1	3590.45635028799	0.488898047896171	0.143026256344497	3.41823984205108	0.00063027540035333	0.026639314531213	4953	2	10439968	ornithine decarboxylase 1 [Source:HGNC SymbolAcc:HGNC:8109]
ENSG00000108179	PPIF	1434.45192004928	0.411119029064824	0.120326514479207	3.41669523832063	0.000633861948375221	0.0267218553854987	10105	10	79347469	peptidylprolyl isomerase F [Source:HGNC SymbolAcc:HGNC:9259]
ENSG00000180316	PNPLA1	100.803480662752	1.09454120978077	0.320840837588052	3.41147722343914	0.000646118990732129	0.0271685561218649	285848	6	36243203	patatin like phospholipase domain containing 1 [Source:HGNC SymbolAcc:HGNC:21246]
ENSG00000211632	IGKV3D-11	48.016893438419	1.32460191336692	0.388825492630533	3.40667455831034	0.000657594853256909	0.0275802026018545	28876	2	90172802	immunoglobulin kappa variable 3D-11 [Source:HGNC SymbolAcc:HGNC:5823]
ENSG00000137343	ATAT1	324.861681851919	0.476795392935278	0.140018508127262	3.40523120344862	0.000661080583294048	0.0276554861916643	79969	6	30626842	alpha tubulin acetyltransferase 1 [Source:HGNC SymbolAcc:HGNC:21186]
ENSG00000149554	CHEK1	282.868043092102	1.01686856752855	0.298704699955811	3.40426035371716	0.000663434860719766	0.0276831735122276	1111	11	125625665	checkpoint kinase 1 [Source:HGNC SymbolAcc:HGNC:1925]
ENSG00000271964	AC090948.1	167.273073034388	0.876882240544893	0.257856825109292	3.400655538876	0.000672244795373424	0.02797940996927	NA	3	16314439	novel transcript, antisense to RFTN1
ENSG00000161048	NAPEPLD	1048.94327995244	0.272244371886792	0.0801064025038066	3.39853449134549	0.000677479198682428	0.0281257036874327	222236	7	103099776	N-acyl phosphatidylethanolamine phospholipase D [Source:HGNC SymbolAcc:HGNC:21683]
ENSG00000147155	EBP	813.771033405933	0.412757858152376	0.121543220970316	3.395975973462	0.000683843620458037	0.0282978194322928	10682	X	48521799	EBP cholestenol delta-isomerase [Source:HGNC SymbolAcc:HGNC:3133]
ENSG00000235475	None	29.5489866384146	0.91301738479023	0.268946724794434	3.3947890069607	0.000686815083121615	0.0282978194322928	NA	NA	NA	None
ENSG00000182054	IDH2	3749.92340103691	0.633613004547117	0.186638831586331	3.39486161138999	0.000686632980493625	0.0282978194322928	3418	15	90083045	isocitrate dehydrogenase (NADP(+)) 2 [Source:HGNC SymbolAcc:HGNC:5383]
ENSG00000165283	STOML2	1702.34290164084	0.356545691572201	0.105078876013845	3.39312433761876	0.000691002653502914	0.028350214117625	30968	9	35099778	stomatin like 2 [Source:HGNC SymbolAcc:HGNC:14559]
ENSG00000184730	APOBR	4148.68979925011	1.04326151233589	0.307483159113088	3.39290618499271	0.000691553184137211	0.028350214117625	55911	16	28494643	apolipoprotein B receptor [Source:HGNC SymbolAcc:HGNC:24087]
ENSG00000112394	SLC16A10	794.036347502459	0.703178807029743	0.207363185672961	3.3910494032376	0.000696255492398278	0.0284716277228966	117247	6	111087503	solute carrier family 16 member 10 [Source:HGNC SymbolAcc:HGNC:17027]
ENSG00000139734	DIAPH3	48.810051528394	1.63283633918493	0.482291316107284	3.38558104749643	0.000710277315753126	0.0285745398339908	81624	13	59665583	diaphanous related formin 3 [Source:HGNC SymbolAcc:HGNC:15480]
ENSG00000186603	HPDL	38.8163678110858	1.2024574374389	0.355199491916763	3.38530168202121	0.000711000654914364	0.0285745398339908	84842	1	45326895	4-hydroxyphenylpyruvate dioxygenase like [Source:HGNC SymbolAcc:HGNC:28242]
ENSG00000186283	TOR3A	2025.1782189036	0.343069934451328	0.10128980809518	3.38701337185824	0.000706579438360118	0.0285745398339908	64222	1	179082070	torsin family 3 member A [Source:HGNC SymbolAcc:HGNC:11997]
ENSG00000157796	WDR19	761.231113444327	0.403255152230165	0.118997293901201	3.38877582010372	0.000702053819752345	0.0285745398339908	57728	4	39182529	WD repeat domain 19 [Source:HGNC SymbolAcc:HGNC:18340]
ENSG00000243238	IGKV2-30	1069.20999897999	1.81680677807634	0.53627896459873	3.38780168160384	0.000704551874236809	0.0285745398339908	28919	2	89244781	immunoglobulin kappa variable 2-30 [Source:HGNC SymbolAcc:HGNC:5785]
ENSG00000092621	PHGDH	447.922048442798	0.7392937314946	0.218169788424326	3.38861643875605	0.000702461969017003	0.0285745398339908	26227	1	119659798	phosphoglycerate dehydrogenase [Source:HGNC SymbolAcc:HGNC:8923]
ENSG00000101811	CSTF2	583.881822128865	0.32533559163394	0.0960835585387846	3.38596526379294	0.000709283611404806	0.0285745398339908	1478	X	100820391	cleavage stimulation factor subunit 2 [Source:HGNC SymbolAcc:HGNC:2484]
ENSG00000164828	SUN1	3175.61437727234	0.318279070929602	0.0940896389481352	3.38272177986618	0.000717713014901389	0.0286954509956539	23353	7	816615	Sad1 and UNC84 domain containing 1 [Source:HGNC SymbolAcc:HGNC:18587]
ENSG00000166619	BLCAP	3786.65460677981	0.267299555171704	0.0790152652731373	3.38288499377572	0.00071728662839373	0.0286954509956539	10904	20	37492472	BLCAP apoptosis inducing factor [Source:HGNC SymbolAcc:HGNC:1055]
ENSG00000110955	ATP5F1B	18500.974451073	0.343521075575011	0.101569575890295	3.38212572577882	0.000719272171438411	0.0286954509956539	506	12	56638175	ATP synthase F1 subunit beta [Source:HGNC SymbolAcc:HGNC:830]
ENSG00000075131	TIPIN	194.340582571745	0.602069580241217	0.178147578099939	3.37961136863428	0.000725883917472935	0.0288887670026881	54962	15	66336191	TIMELESS interacting protein [Source:HGNC SymbolAcc:HGNC:30750]
ENSG00000115942	ORC2	1872.09966647139	0.248548222917272	0.0735741377343318	3.37820096260934	0.000729617390756511	0.0289668729626317	4999	2	200908977	origin recognition complex subunit 2 [Source:HGNC SymbolAcc:HGNC:8488]
ENSG00000163785	RYK	1558.38005859444	0.460490577073191	0.136447566267145	3.37485372345606	0.000738549353880268	0.0292504885748657	6259	3	134065303	receptor like tyrosine kinase [Source:HGNC SymbolAcc:HGNC:10481]
ENSG00000174500	GCSAM	1427.93756289572	0.454061143282987	0.134606271322044	3.37325400089756	0.000742853916413623	0.0293499070308639	257144	3	112120839	germinal center associated signaling and motility [Source:HGNC SymbolAcc:HGNC:20253]
ENSG00000120253	NUP43	2354.39129992794	0.365722052483947	0.108446031697931	3.3723875992313	0.000745194961659931	0.0293714553924614	348995	6	149724315	nucleoporin 43 [Source:HGNC SymbolAcc:HGNC:21182]
ENSG00000149212	SESN3	6246.44763999873	0.498766762903644	0.147944719474575	3.37130493521506	0.000748129985257931	0.0294162552136153	143686	11	95165513	sestrin 3 [Source:HGNC SymbolAcc:HGNC:23060]
ENSG00000167553	TUBA1C	730.204124805456	0.569189839981964	0.168956590976548	3.36885253598051	0.0007548180061833	0.0296080530626864	84790	12	49188736	tubulin alpha 1c [Source:HGNC SymbolAcc:HGNC:20768]
ENSG00000158882	TOMM40L	510.783908811883	0.361584950963751	0.107428204448994	3.36582886047796	0.0007631403949176	0.029791616801115	84134	1	161225939	translocase of outer mitochondrial membrane 40 like [Source:HGNC SymbolAcc:HGNC:25756]
ENSG00000120053	GOT1	695.274364362273	0.30412690020472	0.0903400867208383	3.36646677287912	0.000761377540660724	0.029791616801115	2805	10	99396870	glutamic-oxaloacetic transaminase 1 [Source:HGNC SymbolAcc:HGNC:4432]
ENSG00000163874	ZC3H12A	1042.28690000341	0.39847577837662	0.118635266226038	3.35883073433995	0.000782729950391464	0.0304836042822695	80149	1	37481690	zinc finger CCCH-type containing 12A [Source:HGNC SymbolAcc:HGNC:26259]
ENSG00000168566	SNRNP48	1246.50462624779	0.360947150412979	0.107501718719576	3.3575942293028	0.000786239395464909	0.0305475481986212	154007	6	7590198	small nuclear ribonucleoprotein U11/U12 subunit 48 [Source:HGNC SymbolAcc:HGNC:21368]
ENSG00000261468	AC096921.2	151.041984834679	0.672096449579581	0.200214989186367	3.35687379007358	0.000788290872088744	0.0305546772387573	NA	3	30697661	novel transcript
ENSG00000123485	HJURP	197.853392654332	1.43591366216487	0.427964690281995	3.35521526605085	0.000793032477294369	0.0306657972366524	55355	2	233833416	Holliday junction recognition protein [Source:HGNC SymbolAcc:HGNC:25444]
ENSG00000206535	LNP1	35.0634582835508	0.912726137894206	0.272191521195191	3.35324970405555	0.000798686153569438	0.0308115788064512	348801	3	100401539	leukemia NUP98 fusion partner 1 [Source:HGNC SymbolAcc:HGNC:28014]
ENSG00000198455	ZXDB	879.1024906582	0.295225295030823	0.0880590595281286	3.35258287577463	0.000800612678019409	0.0308132272337964	158586	X	57591652	zinc finger X-linked duplicated B [Source:HGNC SymbolAcc:HGNC:13199]
ENSG00000188493	C19orf54	497.4188904944	0.476569309753923	0.142239264709977	3.35047647163839	0.000806726624892702	0.0309031086729975	284325	19	40740861	chromosome 19 open reading frame 54 [Source:HGNC SymbolAcc:HGNC:24758]
ENSG00000117450	PRDX1	3511.25999677065	0.439699409052896	0.131223218186844	3.35077446757039	0.000805859053087627	0.0309031086729975	5052	1	45511051	peroxiredoxin 1 [Source:HGNC SymbolAcc:HGNC:9352]
ENSG00000259250	AC018904.1	104.6351430808	0.760870807265159	0.227303982426469	3.34737121251844	0.000815818850731392	0.0310333696311939	NA	15	58587507	novel transcript, antisense to ADAM10
ENSG00000243466	IGKV1-5	5890.80828415507	1.30133657548031	0.388736647862502	3.34760456117479	0.000815132313753948	0.0310333696311939	28299	2	88947301	immunoglobulin kappa variable 1-5 [Source:HGNC SymbolAcc:HGNC:5741]
ENSG00000196839	ADA	1959.99864944531	0.351613369883404	0.10501287102402	3.34828832365681	0.000813123696073334	0.0310333696311939	100	20	44619522	adenosine deaminase [Source:HGNC SymbolAcc:HGNC:186]
ENSG00000175166	PSMD2	5437.63380308072	0.361974395972169	0.108170760405562	3.34632385512525	0.000818906902537707	0.0310785619601143	5708	3	184299198	proteasome 26S subunit, non-ATPase 2 [Source:HGNC SymbolAcc:HGNC:9559]
ENSG00000135469	COQ10A	481.712759669128	0.448710973361252	0.13422748985118	3.34291413672971	0.000829035475671857	0.0311021405402857	93058	12	56266858	coenzyme Q10A [Source:HGNC SymbolAcc:HGNC:26515]
ENSG00000042062	RIPOR3	52.417952619879	1.09922494197299	0.328818636573285	3.34295207056488	0.000828922156709122	0.0311021405402857	140876	20	50586108	RIPOR family member 3 [Source:HGNC SymbolAcc:HGNC:16168]
ENSG00000167513	CDT1	182.996892164573	1.24373362557901	0.371952776123523	3.34379444224387	0.000826409456580782	0.0311021405402857	81620	16	88803789	chromatin licensing and DNA replication factor 1 [Source:HGNC SymbolAcc:HGNC:24576]
ENSG00000134690	CDCA8	241.408373612342	1.11953566790682	0.334820246657384	3.34369166465737	0.000826715651664131	0.0311021405402857	55143	1	37692481	cell division cycle associated 8 [Source:HGNC SymbolAcc:HGNC:14629]
ENSG00000105669	COPE	3380.7856668568	0.427345529445315	0.12774215524617	3.34537591464448	0.000821711177483589	0.0311021405402857	11316	19	18899514	COPI coat complex subunit epsilon [Source:HGNC SymbolAcc:HGNC:2234]
ENSG00000101057	MYBL2	1126.24905313751	1.50205904271717	0.449452354740918	3.34197613356151	0.00083184212849205	0.031108861818319	4605	20	43667019	MYB proto-oncogene like 2 [Source:HGNC SymbolAcc:HGNC:7548]
ENSG00000204356	NELFE	2162.21628564721	0.340455362208166	0.101884427441101	3.34158389813775	0.000833018369898131	0.031108861818319	7936	6	31952087	negative elongation factor complex member E [Source:HGNC SymbolAcc:HGNC:13974]
ENSG00000160877	NACC1	1585.98016092004	0.358366012206692	0.107404363700564	3.33660570073105	0.000848081728706262	0.0314390931727054	112939	19	13116862	nucleus accumbens associated 1 [Source:HGNC SymbolAcc:HGNC:20967]
ENSG00000140650	PMM2	476.546199370191	0.314825816670064	0.0943527766786365	3.33668841291608	0.000847829402159386	0.0314390931727054	5373	16	8788823	phosphomannomutase 2 [Source:HGNC SymbolAcc:HGNC:9115]
ENSG00000264538	SUZ12P1	370.515998677711	0.503396808601862	0.150892667264955	3.33612505979457	0.000849549378390645	0.0314390931727054	440423	17	30709299	SUZ12 pseudogene 1 [Source:HGNC SymbolAcc:HGNC:32421]
ENSG00000236675	MTX1P1	62.2136866791373	0.793924951083763	0.237925464222991	3.33686414641046	0.000847293530559399	0.0314390931727054	4581	1	155230975	metaxin 1 pseudogene 1 [Source:HGNC SymbolAcc:HGNC:7505]
ENSG00000181894	ZNF329	673.815123745101	0.387143214153015	0.116117610369069	3.33406115508677	0.00085587837926042	0.0314597812349723	79673	19	58126252	zinc finger protein 329 [Source:HGNC SymbolAcc:HGNC:14209]
ENSG00000012223	LTF	1506.76135782019	2.42291261536984	0.726552857728055	3.33480570559771	0.000853590177101807	0.0314597812349723	4057	3	46435645	lactotransferrin [Source:HGNC SymbolAcc:HGNC:6720]
ENSG00000135404	CD63	4100.03670364085	0.625286359086756	0.187524617959434	3.33442278614331	0.000854766281112486	0.0314597812349723	967	12	55725323	CD63 molecule [Source:HGNC SymbolAcc:HGNC:1692]
ENSG00000104365	IKBKB	4440.00334407778	0.215526285192564	0.0646771697922736	3.33233946205096	0.000861191403216237	0.0315840981668341	3551	8	42271302	inhibitor of nuclear factor kappa B kinase subunit beta [Source:HGNC SymbolAcc:HGNC:5960]
ENSG00000150961	SEC24D	1595.9939940548	0.746720193608864	0.224308549511802	3.32898676949259	0.000871625448347424	0.031895251585277	9871	4	118722823	SEC24 homolog D, COPII coat complex component [Source:HGNC SymbolAcc:HGNC:10706]
ENSG00000224138	AC000123.1	84.4010308375132	0.613886842429377	0.184640122622699	3.3247748848381	0.000884899532285267	0.0321377174309494	NA	7	127350128	novel transcript
ENSG00000142459	EVI5L	544.493181152326	0.376976954833421	0.113391969164539	3.32454721097933	0.000885622375660716	0.0321377174309494	115704	19	7830233	ecotropic viral integration site 5 like [Source:HGNC SymbolAcc:HGNC:30464]
ENSG00000185115	NSMCE3	1531.56502190446	0.29594895157254	0.0890063690052707	3.32503117338732	0.000884086494298624	0.0321377174309494	56160	15	29264989	NSE3 homolog, SMC5-SMC6 complex component [Source:HGNC SymbolAcc:HGNC:7677]
ENSG00000117308	GALE	294.021341845304	0.394117813509075	0.118553296553194	3.3243935425468	0.000886110568035592	0.0321377174309494	2582	1	23798694	UDP-galactose-4-epimerase [Source:HGNC SymbolAcc:HGNC:4116]
ENSG00000245552	AP000787.1	144.255303843749	0.469353976058345	0.141254451198044	3.32275529781567	0.000891330670178461	0.0322555216197104	NA	11	95150539	novel transcript, antisense to SESN3
ENSG00000164087	POC1A	121.0824815594	0.855801778533961	0.257851709679528	3.31896879643573	0.000903505248372459	0.0323533928783488	25886	3	52075226	POC1 centriolar protein A [Source:HGNC SymbolAcc:HGNC:24488]
ENSG00000183019	MCEMP1	908.142296860405	1.39268510784517	0.419558236600809	3.3194083356067	0.000902084151244038	0.0323533928783488	199675	19	7676628	mast cell expressed membrane protein 1 [Source:HGNC SymbolAcc:HGNC:27291]
ENSG00000117395	EBNA1BP2	1199.58894863665	0.37749975809928	0.113716598125712	3.31965398474161	0.000901290832865823	0.0323533928783488	10969	1	43164175	EBNA1 binding protein 2 [Source:HGNC SymbolAcc:HGNC:15531]
ENSG00000115233	PSMD14	1301.40741562472	0.411855235054316	0.124020646946292	3.32086023734961	0.00089740464214741	0.0323533928783488	10213	2	161308425	proteasome 26S subunit, non-ATPase 14 [Source:HGNC SymbolAcc:HGNC:16889]
ENSG00000032389	EIPR1	986.249743084127	0.354365726552645	0.1067744108527	3.31882633416267	0.00090396629566499	0.0323533928783488	7260	2	3188925	EARP complex and GARP complex interacting protein 1 [Source:HGNC SymbolAcc:HGNC:12383]
ENSG00000116133	DHCR24	543.347852594035	0.751790744863147	0.226563875471818	3.31822865978765	0.000905902912409595	0.0323533928783488	1718	1	54849627	24-dehydrocholesterol reductase [Source:HGNC SymbolAcc:HGNC:2859]
ENSG00000164291	ARSK	289.879082975889	0.5654778571968	0.170547678040786	3.31565849323124	0.000914274805538396	0.0323696818056094	153642	5	95555101	arylsulfatase family member K [Source:HGNC SymbolAcc:HGNC:25239]
ENSG00000077616	NAALAD2	94.0601824710596	0.783854208014329	0.236333075389055	3.31673510668761	0.000910759226563631	0.0323696818056094	10003	11	90131515	N-acetylated alpha-linked acidic dipeptidase 2 [Source:HGNC SymbolAcc:HGNC:14526]
ENSG00000204044	SLC12A5-AS1	39.5329415188963	2.91254142085728	0.878109148752514	3.31683302126505	0.000910440118083961	0.0323696818056094	109729184	20	46013500	SLC12A5 and MMP9 antisense RNA 1 [Source:HGNC SymbolAcc:HGNC:53143]
ENSG00000248124	RRN3P1	708.32482612185	0.597612266713155	0.180215020588309	3.31610686369128	0.000912809169106196	0.0323696818056094	730092	16	21796106	RRN3 pseudogene 1 [Source:HGNC SymbolAcc:HGNC:30548]
ENSG00000090861	AARS1	2816.76027408471	0.463736260921001	0.139953916765355	3.31349255268429	0.000921385608201508	0.0325509814111276	16	16	70251983	alanyl-tRNA synthetase 1 [Source:HGNC SymbolAcc:HGNC:20]
ENSG00000214189	ZNF788P	50.26281262365	0.758902573971112	0.229099388916916	3.31254735143066	0.000924504744976853	0.0325907847275569	388507	19	12092263	zinc finger family member 788, pseudogene [Source:HGNC SymbolAcc:HGNC:33112]
ENSG00000179639	FCER1A	978.035366778585	1.20591685407724	0.364192602174411	3.31120634213138	0.000928946826544005	0.0326769532081297	2205	1	159289714	Fc fragment of IgE receptor Ia [Source:HGNC SymbolAcc:HGNC:3609]
ENSG00000106638	TBL2	957.083892093965	0.282665597820876	0.0854556793476379	3.30774502032776	0.00094050398231754	0.0330124970789013	26608	7	73567537	transducin beta like 2 [Source:HGNC SymbolAcc:HGNC:11586]
ENSG00000269086	AC008555.2	509.240883573333	0.596040893377757	0.180263920867565	3.30649023115197	0.000944726445515915	0.0330189967292817	NA	19	34837889	novel transcript
ENSG00000145882	PCYOX1L	1560.81922977746	0.377455145918425	0.114147275976835	3.30673809504683	0.000943890974944745	0.0330189967292817	78991	5	149358046	prenylcysteine oxidase 1 like [Source:HGNC SymbolAcc:HGNC:28477]
ENSG00000171320	ESCO2	122.230924511507	1.33560066227259	0.40409981300527	3.30512566274109	0.000949338252735195	0.0330389910638076	157570	8	27771949	establishment of sister chromatid cohesion N-acetyltransferase 2 [Source:HGNC SymbolAcc:HGNC:27230]
ENSG00000175063	UBE2C	207.927165275102	1.40012294966142	0.423573110674341	3.30550479805572	0.000948054808217925	0.0330389910638076	11065	20	45812644	ubiquitin conjugating enzyme E2 C [Source:HGNC SymbolAcc:HGNC:15937]
ENSG00000143942	CHAC2	203.332327698116	0.780905149769393	0.236360066086192	3.30387938495762	0.000953568487277815	0.0331157531770769	494143	2	53767804	ChaC glutathione specific gamma-glutamylcyclotransferase 2 [Source:HGNC SymbolAcc:HGNC:32363]
ENSG00000183955	KMT5A	749.032363651575	0.260034071874035	0.0787272922377731	3.30297238076825	0.000956658096984396	0.0331526620601139	387893	12	123384132	lysine methyltransferase 5A [Source:HGNC SymbolAcc:HGNC:29489]
ENSG00000115109	EPB41L5	357.140044991832	0.310356973115465	0.0939970858735797	3.30177228614168	0.000960760338008186	0.0332244330841436	57669	2	120013077	erythrocyte membrane protein band 4.1 like 5 [Source:HGNC SymbolAcc:HGNC:19819]
ENSG00000160703	NLRX1	840.806070591126	0.546022358037706	0.165475800103623	3.2997112429478	0.000967843566737763	0.0333284573076413	79671	11	119166568	NLR family member X1 [Source:HGNC SymbolAcc:HGNC:29890]
ENSG00000241755	IGKV1-9	1071.44588681694	1.63405848214383	0.495158739212108	3.30006996290508	0.000966607280735697	0.0333284573076413	28941	2	89009982	immunoglobulin kappa variable 1-9 [Source:HGNC SymbolAcc:HGNC:5744]
ENSG00000185189	NRBP2	547.439198954443	0.414136286431264	0.125541726150706	3.2987939478713	0.000971011579032568	0.0333673033576381	340371	8	143833594	nuclear receptor binding protein 2 [Source:HGNC SymbolAcc:HGNC:19339]
ENSG00000130706	ADRM1	1692.5286028867	0.351699679032584	0.106657238198814	3.29747596105011	0.000975580252939636	0.0333840297015348	11047	20	62302093	adhesion regulating molecule 1 [Source:HGNC SymbolAcc:HGNC:15759]
ENSG00000165304	MELK	134.301661719156	1.43046571505008	0.433785032278039	3.29763732865086	0.0009750198203198	0.0333840297015348	9833	9	36572895	maternal embryonic leucine zipper kinase [Source:HGNC SymbolAcc:HGNC:16870]
ENSG00000242259	C22orf39	1810.24173232006	0.290230599039523	0.0880923036433689	3.29461924635877	0.000985551190649547	0.0335847100530305	128977	22	19351368	chromosome 22 open reading frame 39 [Source:HGNC SymbolAcc:HGNC:27012]
ENSG00000204852	TCTN1	901.686154767454	0.731402949957223	0.221976441587397	3.29495754020929	0.000984365520295634	0.0335847100530305	79600	12	110614027	tectonic family member 1 [Source:HGNC SymbolAcc:HGNC:26113]
ENSG00000198130	HIBCH	925.337838079582	0.415115074441654	0.126153472727797	3.2905560621177	0.00099989575282061	0.0338970792696029	26275	2	190189735	3-hydroxyisobutyryl-CoA hydrolase [Source:HGNC SymbolAcc:HGNC:4908]
ENSG00000176915	ANKLE2	3739.37477187554	0.182358956608914	0.0554213616410749	3.29040917092447	0.0010004179358414	0.0338970792696029	23141	12	132725503	ankyrin repeat and LEM domain containing 2 [Source:HGNC SymbolAcc:HGNC:29101]
ENSG00000120798	NR2C1	1106.98635220526	0.416948122477879	0.126721788684183	3.29026386706868	0.00100093472441268	0.0338970792696029	7181	12	95020229	nuclear receptor subfamily 2 group C member 1 [Source:HGNC SymbolAcc:HGNC:7971]
ENSG00000144867	SRPRB	1965.7776565158	0.35505842565419	0.107964970633236	3.28864467402437	0.00100671030164161	0.03402223223957	58477	3	133784023	SRP receptor subunit beta [Source:HGNC SymbolAcc:HGNC:24085]
ENSG00000141349	G6PC3	616.382004753395	0.503524839468449	0.153141168196182	3.28797831046585	0.00100909613385321	0.0340325473431691	92579	17	44070735	glucose-6-phosphatase catalytic subunit 3 [Source:HGNC SymbolAcc:HGNC:24861]
ENSG00000186854	TRABD2A	4693.30903690708	0.502631732859979	0.15291838188726	3.2869281420369	0.0010128667581339	0.0340848645355747	129293	2	84821650	TraB domain containing 2A [Source:HGNC SymbolAcc:HGNC:27013]
ENSG00000120616	EPC1	3235.03352637854	0.206245307056566	0.0627684984574756	3.28580915785796	0.00101689881355752	0.0340848645355747	80314	10	32267751	enhancer of polycomb homolog 1 [Source:HGNC SymbolAcc:HGNC:19876]
ENSG00000158864	NDUFS2	3572.14532073256	0.262242837780771	0.0798019481375395	3.28617087553793	0.00101559380770712	0.0340848645355747	4720	1	161197104	NADH:ubiquinone oxidoreductase core subunit S2 [Source:HGNC SymbolAcc:HGNC:7708]
ENSG00000063660	GPC1	27.300868103378	0.871543611204172	0.265362699444312	3.28434860298468	0.00102218400892518	0.0341919505807549	2817	2	240435663	glypican 1 [Source:HGNC SymbolAcc:HGNC:4449]
ENSG00000086504	MRPL28	1669.9684025417	0.446115946856639	0.135867927391494	3.28345294891551	0.00102543760567336	0.0342275197862246	10573	16	366969	mitochondrial ribosomal protein L28 [Source:HGNC SymbolAcc:HGNC:14484]
ENSG00000117399	CDC20	293.124739197843	1.49718057069345	0.456053562242058	3.2829051117	0.00102743242740333	0.0342275197862246	991	1	43361058	cell division cycle 20 [Source:HGNC SymbolAcc:HGNC:1723]
ENSG00000138161	CUZD1	129.716345680255	0.509161033009594	0.155174814491201	3.28120922637523	0.00103363038852676	0.034364008668968	50624	10	122832158	CUB and zona pellucida like domains 1 [Source:HGNC SymbolAcc:HGNC:17937]
ENSG00000126067	PSMB2	3440.94829164065	0.376596631399227	0.114900029893051	3.27760255371353	0.00104692692205699	0.0347354638216757	5690	1	35599544	proteasome 20S subunit beta 2 [Source:HGNC SymbolAcc:HGNC:9539]
ENSG00000111206	FOXM1	274.320254627078	1.10368396920284	0.336943707324526	3.27557376858751	0.00105447571564614	0.0349150997587528	2305	12	2857681	forkhead box M1 [Source:HGNC SymbolAcc:HGNC:3818]
ENSG00000149476	TKFC	1093.67252396475	0.413915879295615	0.126396114384435	3.27475161172031	0.00105754914751753	0.0349461240524127	26007	11	61333210	triokinase and FMN cyclase [Source:HGNC SymbolAcc:HGNC:24552]
ENSG00000196867	ZFP28	305.26568846903	0.474140062831329	0.144973326022416	3.2705331100565	0.00107344975196738	0.0352274118211817	140612	19	56538948	ZFP28 zinc finger protein [Source:HGNC SymbolAcc:HGNC:17801]
ENSG00000142731	PLK4	215.959296837134	0.961757501565504	0.294096544784233	3.27021013548835	0.00107467619360333	0.0352274118211817	10733	4	127880893	polo like kinase 4 [Source:HGNC SymbolAcc:HGNC:11397]
ENSG00000123473	STIL	195.775192332357	1.01732463390461	0.311061660247592	3.27049187963203	0.00107360624545235	0.0352274118211817	6491	1	47250139	STIL centriolar assembly protein [Source:HGNC SymbolAcc:HGNC:10879]
ENSG00000023330	ALAS1	1609.73033138857	0.362967369591877	0.110989329326046	3.27029068286026	0.0010743702072384	0.0352274118211817	211	3	52198086	5'-aminolevulinate synthase 1 [Source:HGNC SymbolAcc:HGNC:396]
ENSG00000177674	AGTRAP	3185.52067288767	0.673994384369544	0.206161852359582	3.26924878029317	0.00107833445354027	0.0352766333131164	57085	1	11747512	angiotensin II receptor associated protein [Source:HGNC SymbolAcc:HGNC:13539]
ENSG00000230590	FTX	1728.50089294379	0.55109640494062	0.168601479723729	3.26863326373915	0.00108068273305365	0.0352809921371382	100302692	X	73940435	FTX transcript, XIST regulator [Source:HGNC SymbolAcc:HGNC:37190]
ENSG00000085999	RAD54L	57.361495286705	1.44185383857836	0.441192380759107	3.26808417701486	0.00108278156464165	0.0352809921371382	8438	1	46246461	RAD54 like [Source:HGNC SymbolAcc:HGNC:9826]
ENSG00000255389	Z97989.1	155.647534450027	0.615792230111067	0.188483830729356	3.26708252760038	0.00108661998879034	0.0353356722796096	NA	6	111599875	chromosome 6 open reading frame 3
ENSG00000075826	SEC31B	1298.038807852	0.426147130828354	0.130525480386039	3.2648577853764	0.00109519049195174	0.0355437120572512	25956	10	100486647	SEC31 homolog B, COPII coat complex component [Source:HGNC SymbolAcc:HGNC:23197]
ENSG00000109805	NCAPG	283.244442423207	1.38822024498891	0.425468195616491	3.26280614929963	0.00110314949402896	0.0355901701653487	64151	4	17810979	non-SMC condensin I complex subunit G [Source:HGNC SymbolAcc:HGNC:24304]
ENSG00000211668	IGLV2-11	2337.33913829567	1.374192522234	0.421149015251208	3.26296031207462	0.00110254959013123	0.0355901701653487	28816	22	22792491	immunoglobulin lambda variable 2-11 [Source:HGNC SymbolAcc:HGNC:5887]
ENSG00000211663	IGLV3-19	2645.25071582788	1.27930916151809	0.392012070405665	3.26344329192268	0.00110067209094506	0.0355901701653487	28797	22	22720623	immunoglobulin lambda variable 3-19 [Source:HGNC SymbolAcc:HGNC:5903]
ENSG00000204316	MRPL38	173.867921851353	0.482665470185046	0.148337972828388	3.25382274667755	0.00113863301757107	0.0366626383236417	64978	17	75898644	mitochondrial ribosomal protein L38 [Source:HGNC SymbolAcc:HGNC:14033]
ENSG00000211961	IGHV1-45	26.7134684877387	1.47974734613841	0.45491863237999	3.25277366283469	0.00114284488876887	0.0367259604039144	28466	14	106506996	immunoglobulin heavy variable 1-45 [Source:HGNC SymbolAcc:HGNC:5553]
ENSG00000249096	LINC02362	48.7743508011971	1.37084265860836	0.422011722317369	3.24835208624237	0.0011607554140721	0.0371005339734113	102723766	4	184365183	long intergenic non-protein coding RNA 2362 [Source:HGNC SymbolAcc:HGNC:53284]
ENSG00000154920	EME1	65.2840771725642	1.03482537809866	0.318582558832188	3.24821729692915	0.00116130545909314	0.0371005339734113	146956	17	50373229	essential meiotic structure-specific endonuclease 1 [Source:HGNC SymbolAcc:HGNC:24965]
ENSG00000143374	TARS2	1004.11541520242	0.324490632669263	0.0998861884239338	3.24860361366549	0.00115972963076421	0.0371005339734113	80222	1	150487414	threonyl-tRNA synthetase 2, mitochondrial [Source:HGNC SymbolAcc:HGNC:30740]
ENSG00000262692	AC116914.2	56.2800431468102	0.673676411539088	0.207642787900606	3.24440072467897	0.00117698036873098	0.0375280075854436	NA	17	3721628	novel transcript, antisense to ITGAE
ENSG00000146670	CDCA5	240.360902715259	1.35840559116694	0.418852198863812	3.24316213416518	0.00118210920920277	0.0375451656988925	113130	11	65066300	cell division cycle associated 5 [Source:HGNC SymbolAcc:HGNC:14626]
ENSG00000003756	RBM5	9649.34229076246	0.274624292960933	0.0846672405010342	3.24357202780901	0.00118040961176157	0.0375451656988925	10181	3	50088919	RNA binding motif protein 5 [Source:HGNC SymbolAcc:HGNC:9902]
ENSG00000204149	AGAP6	659.74628678618	0.489613361556422	0.151087010557824	3.24060526281336	0.00119276225607396	0.0376287243420813	414189	10	49982190	ArfGAP with GTPase domain, ankyrin repeat and PH domain 6 [Source:HGNC SymbolAcc:HGNC:23466]
ENSG00000175414	ARL10	1022.47493328797	0.494734336821726	0.152758030143565	3.23867973655307	0.00120084331519022	0.0376287243420813	285598	5	176365487	ADP ribosylation factor like GTPase 10 [Source:HGNC SymbolAcc:HGNC:22042]
ENSG00000147536	GINS4	153.059868056873	0.743525537238695	0.229441857300749	3.24058367547161	0.00119285257479707	0.0376287243420813	84296	8	41529218	GINS complex subunit 4 [Source:HGNC SymbolAcc:HGNC:28226]
ENSG00000008277	ADAM22	220.486615927512	0.536377221184966	0.165598609286403	3.23902008293622	0.00119941127777347	0.0376287243420813	53616	7	87934143	ADAM metallopeptidase domain 22 [Source:HGNC SymbolAcc:HGNC:201]
ENSG00000127483	HP1BP3	11290.9664007539	0.265066691085382	0.0818375046120869	3.23893907007318	0.00119975200339533	0.0376287243420813	50809	1	20779836	heterochromatin protein 1 binding protein 3 [Source:HGNC SymbolAcc:HGNC:24973]
ENSG00000121417	ZNF211	1230.27660772897	0.288064951289761	0.088874247120164	3.24126460278508	0.00119000670212725	0.0376287243420813	10520	19	57630395	zinc finger protein 211 [Source:HGNC SymbolAcc:HGNC:13003]
ENSG00000083444	PLOD1	1384.49989480152	0.751068415430304	0.231891524168294	3.23887825621958	0.00120000783434716	0.0376287243420813	5351	1	11971543	procollagen-lysine,2-oxoglutarate 5-dioxygenase 1 [Source:HGNC SymbolAcc:HGNC:9081]
ENSG00000258572	AL133467.1	55.824114009211	1.44101407313773	0.445121161266278	3.2373524301526	0.00120644317839856	0.0376495557025801	NA	14	95516136	novel transcript
ENSG00000105404	RABAC1	1826.01594797488	0.492560892957932	0.152171182341406	3.23688680983526	0.00120841332419481	0.0376495557025801	10567	19	41956681	Rab acceptor 1 [Source:HGNC SymbolAcc:HGNC:9794]
ENSG00000166851	PLK1	271.845199919033	1.2083328145802	0.373294157030017	3.23694542715021	0.0012081651375462	0.0376495557025801	5347	16	23677656	polo like kinase 1 [Source:HGNC SymbolAcc:HGNC:9077]
ENSG00000134759	ELP2	3314.66660880967	0.236470340317931	0.0731023196679524	3.23478572762169	0.00121734049960259	0.0378058798057317	55250	18	36129444	elongator acetyltransferase complex subunit 2 [Source:HGNC SymbolAcc:HGNC:18248]
ENSG00000109920	FNBP4	5725.72769972148	0.377321474427522	0.11665099505866	3.23461856658642	0.00121805335071349	0.0378058798057317	23360	11	47716494	formin binding protein 4 [Source:HGNC SymbolAcc:HGNC:19752]
ENSG00000107679	PLEKHA1	2591.14548291583	0.507601937503987	0.156962886245432	3.23389783181155	0.00122113131063645	0.0378296303940917	59338	10	122374696	pleckstrin homology domain containing A1 [Source:HGNC SymbolAcc:HGNC:14335]
ENSG00000099341	PSMD8	4022.81229218591	0.314814616366727	0.0974164321098085	3.23163771807887	0.00123082996674766	0.0378865509795949	5714	19	38374536	proteasome 26S subunit, non-ATPase 8 [Source:HGNC SymbolAcc:HGNC:9566]
ENSG00000206417	H1-10-AS1	363.81113597614	0.857249380799876	0.265259787620388	3.23173515477092	0.00123041038088933	0.0378865509795949	NA	3	129315392	H1-10 antisense RNA 1 [Source:HGNC SymbolAcc:HGNC:27953]
ENSG00000133624	ZNF767P	1296.40952059598	0.472537623034608	0.146184849325102	3.23246646431688	0.00122726539984803	0.0378865509795949	79970	7	149547154	zinc finger family member 767, pseudogene [Source:HGNC SymbolAcc:HGNC:21884]
ENSG00000075218	GTSE1	145.662548777787	1.33222187759965	0.4122993792079	3.2312002995471	0.00123271522495727	0.0378865509795949	51512	22	46296870	G2 and S-phase expressed 1 [Source:HGNC SymbolAcc:HGNC:13698]
ENSG00000049541	RFC2	1002.00086273029	0.353638501823633	0.109459333197366	3.23077522485897	0.00123454983628563	0.0378865509795949	5982	7	74231499	replication factor C subunit 2 [Source:HGNC SymbolAcc:HGNC:9970]
ENSG00000238005	AL391832.2	41.4729811942265	0.962427486820861	0.298145592587607	3.22804532667396	0.00124639223026504	0.0379844790588939	101927851	1	234957342	novel transcript
ENSG00000051180	RAD51	149.432840404493	1.22121594881041	0.378456219727927	3.22683545718535	0.00125167415863201	0.0379844790588939	5888	15	40694774	RAD51 recombinase [Source:HGNC SymbolAcc:HGNC:9817]
ENSG00000241678	AC091564.1	34.2731347347634	1.06434746442058	0.329744684881954	3.22779263235616	0.00124749371467252	0.0379844790588939	100271425	11	6685891	ribosomal protein L21 (RPL21) pseudogene
ENSG00000154839	SKA1	123.072078140297	1.41130336591989	0.437299664892602	3.22731408053216	0.00124958216623672	0.0379844790588939	220134	18	50375046	spindle and kinetochore associated complex subunit 1 [Source:HGNC SymbolAcc:HGNC:28109]
ENSG00000173376	NDNF	18.4275374650862	1.36769151395611	0.423631959853769	3.22848992419792	0.0012444564272667	0.0379844790588939	79625	4	121035613	neuron derived neurotrophic factor [Source:HGNC SymbolAcc:HGNC:26256]
ENSG00000183207	RUVBL2	1478.3186223349	0.421567779463131	0.1305498316108	3.2291713766428	0.00124149473263923	0.0379844790588939	10856	19	48993887	RuvB like AAA ATPase 2 [Source:HGNC SymbolAcc:HGNC:10475]
ENSG00000108106	UBE2S	304.015341116411	0.722443848967671	0.223993521058402	3.22528904208487	0.00125845543580794	0.0381195473398343	27338	19	55399745	ubiquitin conjugating enzyme E2 S [Source:HGNC SymbolAcc:HGNC:17895]
ENSG00000090889	KIF4A	123.506683821305	1.43659117412056	0.445509306205337	3.22460418696266	0.00126146945905519	0.0381361777972111	24137	X	70290104	kinesin family member 4A [Source:HGNC SymbolAcc:HGNC:13339]
ENSG00000121690	DEPDC7	73.4592390407846	0.672778537871003	0.208671364744283	3.2241057065758	0.00126366744305731	0.0381361777972111	91614	11	33015878	DEP domain containing 7 [Source:HGNC SymbolAcc:HGNC:29899]
ENSG00000205056	LINC02397	794.022627460169	0.895877394781783	0.278242644492985	3.21977027070834	0.0012829336229787	0.038646308049839	100507616	12	92466451	long intergenic non-protein coding RNA 2397 [Source:HGNC SymbolAcc:HGNC:53323]
ENSG00000183741	CBX6	3165.41371165301	0.254521494178859	0.0790769912553071	3.21865425250075	0.00128793677340111	0.0387053470100193	23466	22	38861422	chromobox 6 [Source:HGNC SymbolAcc:HGNC:1556]
ENSG00000198841	KTI12	466.754241671529	0.260667995448824	0.0810058544126085	3.21789082207682	0.00129136962678319	0.0387053470100193	112970	1	52032103	KTI12 chromatin associated homolog [Source:HGNC SymbolAcc:HGNC:25160]
ENSG00000105136	ZNF419	746.485244324211	0.36783082388042	0.114318428662292	3.21759866877658	0.00129268556083967	0.0387053470100193	79744	19	57487718	zinc finger protein 419 [Source:HGNC SymbolAcc:HGNC:20648]
ENSG00000078808	SDF4	4350.67282824497	0.282567693355215	0.0878295623689914	3.21722761372857	0.00129435867301342	0.0387053470100193	51150	1	1216909	stromal cell derived factor 4 [Source:HGNC SymbolAcc:HGNC:24188]
ENSG00000100031	GGT1	270.505897860923	0.705309030129612	0.219284460809742	3.21641135685196	0.00129804626700871	0.0387153322894888	2678	22	24594811	gamma-glutamyltransferase 1 [Source:HGNC SymbolAcc:HGNC:4250]
ENSG00000197093	GAL3ST4	942.981689551019	0.578220378055129	0.179810439137436	3.21572196157739	0.0013011682902105	0.0387153322894888	79690	7	100159244	galactose-3-O-sulfotransferase 4 [Source:HGNC SymbolAcc:HGNC:24145]
ENSG00000108953	YWHAE	7635.83428541959	0.3756682925792	0.116827387102447	3.21558413567679	0.00130179328478443	0.0387153322894888	7531	17	1344275	tyrosine 3-monooxygenase/tryptophan 5-monooxygenase activation protein epsilon [Source:HGNC SymbolAcc:HGNC:12851]
ENSG00000139508	SLC46A3	1724.85804816241	0.214630506181784	0.0667646392814134	3.21473325538561	0.00130565788276235	0.0387597930822936	283537	13	28700064	solute carrier family 46 member 3 [Source:HGNC SymbolAcc:HGNC:27501]
ENSG00000248445	SEMA6A-AS1	75.9428220938776	0.727737506615487	0.226502954752367	3.21292721064551	0.00131389583698037	0.0387931303348158	101927233	5	116447547	SEMA6A antisense RNA 1 [Source:HGNC SymbolAcc:HGNC:51110]
ENSG00000182158	CREB3L2	1834.02067349645	0.455574180686689	0.141781275885809	3.21321823238218	0.00131256515911685	0.0387931303348158	64764	7	137874979	cAMP responsive element binding protein 3 like 2 [Source:HGNC SymbolAcc:HGNC:23720]
ENSG00000085840	ORC1	158.360065226338	1.24160592447284	0.386338199188117	3.21377986200188	0.00131000065970181	0.0387931303348158	4998	1	52372829	origin recognition complex subunit 1 [Source:HGNC SymbolAcc:HGNC:8487]
ENSG00000232729	AC211433.1	60.1500387364337	2.53279775648834	0.790445585414011	3.20426580048737	0.00135407404495006	0.0392283094145726	101926943	7	74688864	novel transcript, antisense to GTF2I
ENSG00000138764	CCNG2	4577.2449452411	0.48015270850633	0.149839049200479	3.20445645556589	0.00135317757502552	0.0392283094145726	901	4	77157207	cyclin G2 [Source:HGNC SymbolAcc:HGNC:1593]
ENSG00000099958	DERL3	899.724068120416	0.836627026336195	0.261211112285249	3.20287685702505	0.00136062148015216	0.0392283094145726	91319	22	23834503	derlin 3 [Source:HGNC SymbolAcc:HGNC:14236]
ENSG00000075188	NUP37	681.087642057033	0.369067137390049	0.115142491516629	3.20530789744764	0.00134918073007077	0.0392283094145726	79023	12	102073103	nucleoporin 37 [Source:HGNC SymbolAcc:HGNC:29929]
ENSG00000211670	IGLV3-9	382.629617175771	1.58832822458098	0.495248196567297	3.20713580703599	0.00134063690380582	0.0392283094145726	28804	22	22819010	immunoglobulin lambda variable 3-9 (gene/pseudogene) [Source:HGNC SymbolAcc:HGNC:5918]
ENSG00000123416	TUBA1B	3088.13765933344	0.52103340132482	0.162495702148596	3.20644419781857	0.00134386366482586	0.0392283094145726	10376	12	49127782	tubulin alpha 1b [Source:HGNC SymbolAcc:HGNC:18809]
ENSG00000157224	CLDN12	87.913235493545	0.591777432659881	0.184735456672689	3.20337764779169	0.00135825740939796	0.0392283094145726	9069	7	90383721	claudin 12 [Source:HGNC SymbolAcc:HGNC:2034]
ENSG00000164362	TERT	23.3243547927271	1.04353919294861	0.32572123393106	3.2037800555842	0.00135636051890273	0.0392283094145726	7015	5	1253147	telomerase reverse transcriptase [Source:HGNC SymbolAcc:HGNC:11730]
ENSG00000131828	PDHA1	1912.84077810337	0.2037222063688	0.0635699866528971	3.2046916649701	0.00135207236275786	0.0392283094145726	5160	X	19343922	pyruvate dehydrogenase E1 subunit alpha 1 [Source:HGNC SymbolAcc:HGNC:8806]
ENSG00000145494	NDUFS6	1487.81903777618	0.397010757899721	0.1237679830148	3.20770160609505	0.00133800243811521	0.0392283094145726	4726	5	1801407	NADH:ubiquinone oxidoreductase subunit S6 [Source:HGNC SymbolAcc:HGNC:7713]
ENSG00000166411	IDH3A	990.623098382947	0.452938302004943	0.141325648227108	3.20492640710963	0.00135097017638041	0.0392283094145726	3419	15	78131498	isocitrate dehydrogenase (NAD(+)) 3 catalytic subunit alpha [Source:HGNC SymbolAcc:HGNC:5384]
ENSG00000168329	CX3CR1	10647.6658946342	0.812802023612495	0.253799126523082	3.20254066571255	0.00136221065889083	0.0392283094145726	1524	3	39263496	C-X3-C motif chemokine receptor 1 [Source:HGNC SymbolAcc:HGNC:2558]
ENSG00000123080	CDKN2C	311.765826882781	0.635115601018995	0.198148082836902	3.20525736068699	0.00134941765576523	0.0392283094145726	1031	1	50960745	cyclin dependent kinase inhibitor 2C [Source:HGNC SymbolAcc:HGNC:1789]
ENSG00000012048	BRCA1	420.735388563073	0.713695853325226	0.222820320635101	3.20301061990661	0.0013599896577602	0.0392283094145726	672	17	43044295	BRCA1 DNA repair associated [Source:HGNC SymbolAcc:HGNC:1100]
ENSG00000073111	MCM2	971.849545099218	0.766405131316637	0.239363475931805	3.20184659891465	0.00136549693489529	0.0392538371952237	4171	3	127598411	minichromosome maintenance complex component 2 [Source:HGNC SymbolAcc:HGNC:6944]
ENSG00000172339	ALG14	175.160254266189	0.528423263653604	0.16508208395972	3.20097281896767	0.00136964451661549	0.0393039918566309	199857	1	94974405	ALG14 UDP-N-acetylglucosaminyltransferase subunit [Source:HGNC SymbolAcc:HGNC:28287]
ENSG00000150401	DCUN1D2	676.349712601919	0.377398785709457	0.118104405602171	3.19546746613931	0.00139604521334809	0.0399215236970888	55208	13	113455819	defective in cullin neddylation 1 domain containing 2 [Source:HGNC SymbolAcc:HGNC:20328]
ENSG00000159176	CSRP1	2258.23378170437	0.361333527687047	0.113069444675046	3.19567791922472	0.00139502742803665	0.0399215236970888	1465	1	201483530	cysteine and glycine rich protein 1 [Source:HGNC SymbolAcc:HGNC:2469]
ENSG00000024526	DEPDC1	82.2083695791085	1.45526127410399	0.455492687095913	3.19491687864916	0.00139871118376818	0.0399279560783528	55635	1	68474152	DEP domain containing 1 [Source:HGNC SymbolAcc:HGNC:22949]
ENSG00000157593	SLC35B2	1089.53204972524	0.236952337935043	0.0742873536258775	3.18967262083896	0.00142434046000789	0.0404611053353698	347734	6	44254096	solute carrier family 35 member B2 [Source:HGNC SymbolAcc:HGNC:16872]
ENSG00000139572	GPR84	111.266223983261	1.65949386409383	0.520286403416963	3.18957761185986	0.00142480874690793	0.0404611053353698	53831	12	54362445	G protein-coupled receptor 84 [Source:HGNC SymbolAcc:HGNC:4535]
ENSG00000204438	GPANK1	1070.59694075406	0.333853871468781	0.104644331408766	3.19036747594732	0.00142091992072387	0.0404611053353698	7918	6	31661229	G-patch domain and ankyrin repeats 1 [Source:HGNC SymbolAcc:HGNC:13920]
ENSG00000164051	CCDC51	329.807741063898	0.338660323566531	0.106195745782508	3.1890196831436	0.00142756157021026	0.040469020110796	79714	3	48432164	coiled-coil domain containing 51 [Source:HGNC SymbolAcc:HGNC:25714]
ENSG00000166451	CENPN	164.284764347029	0.805192017649142	0.252633017179953	3.18720025845076	0.00143657272242905	0.0406540138767681	55839	16	81006498	centromere protein N [Source:HGNC SymbolAcc:HGNC:30873]
ENSG00000271856	LINC01215	2410.48336789671	0.47004700618569	0.147534034994237	3.18602420251064	0.00144242529966075	0.0406788803906051	101929623	3	108125821	long intergenic non-protein coding RNA 1215 [Source:HGNC SymbolAcc:HGNC:49651]
ENSG00000135318	NT5E	1145.35878344419	0.771301139670384	0.242083667752983	3.18609324961733	0.00144208108419938	0.0406788803906051	4907	6	85450091	5'-nucleotidase ecto [Source:HGNC SymbolAcc:HGNC:8021]
ENSG00000242797	GLYCTK-AS1	54.3503729374004	0.793620883572075	0.249626166347252	3.17923755824571	0.00147663018184526	0.04157184145343	100874110	3	52288580	GLYCTK antisense RNA 1 [Source:HGNC SymbolAcc:HGNC:41043]
ENSG00000203867	RBM20	159.784248656799	0.79825276624227	0.251165929484217	3.17818888844329	0.0014819816876041	0.0415793730088169	282996	10	110644336	RNA binding motif protein 20 [Source:HGNC SymbolAcc:HGNC:27424]
ENSG00000096080	MRPS18A	499.309040249434	0.395225341223915	0.12434488877658	3.17846069197139	0.00148059292391166	0.0415793730088169	55168	6	43671303	mitochondrial ribosomal protein S18A [Source:HGNC SymbolAcc:HGNC:14515]
ENSG00000270562	AC097634.1	147.423252179934	0.747680737184689	0.235361223039528	3.17673713421824	0.00148941968590101	0.041606795505838	NA	3	71584943	novel transcript
ENSG00000180423	HARBI1	192.12491575453	0.349678300964767	0.110051258328977	3.17741301893588	0.00148595255187076	0.041606795505838	283254	11	46602861	harbinger transposase derived 1 [Source:HGNC SymbolAcc:HGNC:26522]
ENSG00000101901	ALG13	1919.02555360185	0.406882341438579	0.128150793616806	3.17502787111277	0.0014982211012373	0.041606795505838	79868	X	111665811	ALG13 UDP-N-acetylglucosaminyltransferase subunit [Source:HGNC SymbolAcc:HGNC:30881]
ENSG00000119812	FAM98A	1259.28168497807	0.358857539533899	0.113006957005421	3.17553493203684	0.00149560513397985	0.041606795505838	25940	2	33583660	family with sequence similarity 98 member A [Source:HGNC SymbolAcc:HGNC:24520]
ENSG00000137807	KIF23	185.619134853829	1.22356898261649	0.385299485085782	3.17563098311455	0.00149511007323148	0.041606795505838	9493	15	69414246	kinesin family member 23 [Source:HGNC SymbolAcc:HGNC:6392]
ENSG00000008282	SYPL1	3864.59189724895	0.413779097982453	0.130316196322756	3.1751931813421	0.00149736778996461	0.041606795505838	6856	7	106090503	synaptophysin like 1 [Source:HGNC SymbolAcc:HGNC:11507]
ENSG00000147437	GNRH1	199.674935358603	0.685992431889868	0.216173885888524	3.17333626617426	0.0015069787446505	0.0417790700444886	2796	8	25419258	gonadotropin releasing hormone 1 [Source:HGNC SymbolAcc:HGNC:4419]
ENSG00000100097	LGALS1	4275.57516841478	0.777271691000152	0.245350507307822	3.16800523271374	0.00153488757839649	0.042480805617312	3956	22	37675636	galectin 1 [Source:HGNC SymbolAcc:HGNC:6561]
ENSG00000100462	PRMT5	950.212758876142	0.299475723013618	0.0945791246905925	3.16640404521957	0.00154336255435383	0.0425100522955954	10419	14	22920525	protein arginine methyltransferase 5 [Source:HGNC SymbolAcc:HGNC:10894]
ENSG00000183691	NOG	1510.42652132591	0.787937834878761	0.248814676317845	3.16676591003104	0.00154144346806897	0.0425100522955954	9241	17	56593699	noggin [Source:HGNC SymbolAcc:HGNC:7866]
ENSG00000116560	SFPQ	15854.5369165932	0.230920136234021	0.0729298387856723	3.16633273950672	0.00154374097105726	0.0425100522955954	6421	1	35176378	splicing factor proline and glutamine rich [Source:HGNC SymbolAcc:HGNC:10774]
ENSG00000117616	RSRP1	10961.9448877905	0.457437068057609	0.144502986994725	3.1655890135635	0.00154769299299348	0.042547250901503	57035	1	25244072	arginine and serine rich protein 1 [Source:HGNC SymbolAcc:HGNC:25234]
ENSG00000104889	RNASEH2A	460.487710734073	0.497569634969074	0.157224687310054	3.16470424258402	0.00155240663653263	0.0426052271036312	10535	19	12806584	ribonuclease H2 subunit A [Source:HGNC SymbolAcc:HGNC:18518]
ENSG00000183077	AFMID	171.79219419774	0.456033885750307	0.144137351777937	3.163884171071	0.00155678739350273	0.0426538884347139	125061	17	78187317	arylformamidase [Source:HGNC SymbolAcc:HGNC:20910]
ENSG00000163513	TGFBR2	17986.4208572942	0.288310911961075	0.0911475107589966	3.16312436357585	0.00156085638160364	0.0426938592539978	7048	3	30606601	transforming growth factor beta receptor 2 [Source:HGNC SymbolAcc:HGNC:11773]
ENSG00000226396	AL031727.1	96.9357459371642	0.659242185819055	0.208532727807947	3.16133679710074	0.00157046796703596	0.0427647004371675	NA	1	19608114	ribosomal protein S14 (RPS14) pseudogene
ENSG00000261326	LINC01355	425.522876815646	0.691319459600783	0.218690010462425	3.16118444614353	0.00157128965964038	0.0427647004371675	100996511	1	23284356	long intergenic non-protein coding RNA 1355 [Source:HGNC SymbolAcc:HGNC:50584]
ENSG00000139266	MARCHF9	1468.22032553953	0.491858328204719	0.15558784685282	3.16129015314416	0.001570719495423	0.0427647004371675	92979	12	57755103	membrane associated ring-CH-type finger 9 [Source:HGNC SymbolAcc:HGNC:25139]
ENSG00000091972	CD200	652.521015280443	0.691966854343231	0.219017517826166	3.15941327986579	0.00158087139666067	0.0429540090285357	4345	3	112332347	CD200 molecule [Source:HGNC SymbolAcc:HGNC:7203]
ENSG00000100285	NEFH	179.352446012855	0.711330759021638	0.225399853795317	3.15586167002393	0.00160024734279587	0.0434083678044977	4744	22	29480218	neurofilament heavy [Source:HGNC SymbolAcc:HGNC:7737]
ENSG00000182481	KPNA2	1617.25265792538	0.551044597000009	0.174664443610643	3.15487563243486	0.00160566534865062	0.0434832253441691	3838	17	68035708	karyopherin subunit alpha 2 [Source:HGNC SymbolAcc:HGNC:6395]
ENSG00000163956	LRPAP1	3902.8473351177	0.443049426535769	0.140457172851026	3.15433820532386	0.00160862546771546	0.0434913830998707	4043	4	3503612	LDL receptor related protein associated protein 1 [Source:HGNC SymbolAcc:HGNC:6701]
ENSG00000019485	PRDM11	396.596460145918	0.370988393964864	0.117664667415341	3.15292944019741	0.00161640872594303	0.0436214145602295	56981	11	45095806	PR/SET domain 11 [Source:HGNC SymbolAcc:HGNC:13996]
ENSG00000106636	YKT6	3432.76139015071	0.199175879053415	0.0631802239443918	3.15250353067315	0.00161876863960747	0.0436214145602295	10652	7	44200968	YKT6 v-SNARE homolog [Source:HGNC SymbolAcc:HGNC:16959]
ENSG00000136463	TACO1	613.88257039136	0.281396567093568	0.0892869708892266	3.15159719599718	0.00162380108910913	0.0436850566028914	51204	17	63600895	translational activator of cytochrome c oxidase I [Source:HGNC SymbolAcc:HGNC:24316]
ENSG00000211937	IGHV2-5	1259.42704350465	1.39838038447934	0.443806165409353	3.15088093287194	0.00162778834245932	0.0437204169418836	28457	14	106037902	immunoglobulin heavy variable 2-5 [Source:HGNC SymbolAcc:HGNC:5576]
ENSG00000146701	MDH2	4600.45633779631	0.315637900267596	0.100194557659576	3.15024995010226	0.00163130832507433	0.0437431315954768	4191	7	76048051	malate dehydrogenase 2 [Source:HGNC SymbolAcc:HGNC:6971]
ENSG00000176222	ZNF404	193.661137540364	0.650677107225192	0.206823904919532	3.14604401013678	0.00165495100603077	0.0443044739863262	342908	19	43872365	zinc finger protein 404 [Source:HGNC SymbolAcc:HGNC:19417]
ENSG00000002016	RAD52	502.435633852858	0.370477113365375	0.117934682794947	3.14137541718346	0.00168156332806769	0.044943351890855	5893	12	911736	RAD52 homolog, DNA repair protein [Source:HGNC SymbolAcc:HGNC:9824]
ENSG00000221978	CCNL2	6324.10898450393	0.419896295169197	0.133689052536173	3.14084277809945	0.00168462441366876	0.0449482594152553	81669	1	1386503	cyclin L2 [Source:HGNC SymbolAcc:HGNC:20570]
ENSG00000051108	HERPUD1	5183.87891141526	0.33255067895066	0.105894778913435	3.14038786768237	0.00168724284899228	0.0449482594152553	9709	16	56932142	homocysteine inducible ER protein with ubiquitin like domain 1 [Source:HGNC SymbolAcc:HGNC:13744]
ENSG00000271993	AC126118.1	41.0794768620929	0.778585776897347	0.248149722600524	3.13756456681891	0.00170357748464097	0.0452360664225199	NA	3	37182107	novel transcript, antisense to LRRFIP2
ENSG00000198556	ZNF789	809.799980742874	0.448587219442171	0.142959380641956	3.13786487761628	0.00170183310362999	0.0452360664225199	285989	7	99472890	zinc finger protein 789 [Source:HGNC SymbolAcc:HGNC:27801]
ENSG00000134809	TIMM10	582.220561992956	0.521364121617199	0.166299694384744	3.13508767136392	0.00171802758508744	0.045404503569691	26519	11	57528464	translocase of inner mitochondrial membrane 10 [Source:HGNC SymbolAcc:HGNC:11814]
ENSG00000128626	MRPS12	835.847117069936	0.338881220412609	0.108066452787558	3.1358595722467	0.00171351230327576	0.045404503569691	6183	19	38930548	mitochondrial ribosomal protein S12 [Source:HGNC SymbolAcc:HGNC:10380]
ENSG00000134825	TMEM258	1663.51608143814	0.436965341160271	0.139380661652154	3.135049984558	0.00171824831629509	0.045404503569691	746	11	61768501	transmembrane protein 258 [Source:HGNC SymbolAcc:HGNC:1164]
ENSG00000120162	MOB3B	627.894239154311	0.635571200472038	0.202964441091066	3.13144113843503	0.00173950652099695	0.0456711206483901	79817	9	27325209	MOB kinase activator 3B [Source:HGNC SymbolAcc:HGNC:23825]
ENSG00000104881	PPP1R13L	105.61851390129	0.413745178661401	0.132095056544469	3.13217761121981	0.00173514872619774	0.0456711206483901	10848	19	45379638	protein phosphatase 1 regulatory subunit 13 like [Source:HGNC SymbolAcc:HGNC:18838]
ENSG00000197451	HNRNPAB	3289.08058153221	0.317223536071615	0.101271609542994	3.1324034199036	0.00173381460227607	0.0456711206483901	3182	5	178204533	heterogeneous nuclear ribonucleoprotein A/B [Source:HGNC SymbolAcc:HGNC:5034]
ENSG00000074800	ENO1	25706.6665055958	0.494249670974072	0.157832224261785	3.13148771289123	0.00173923063673328	0.0456711206483901	2023	1	8866361	enolase 1 [Source:HGNC SymbolAcc:HGNC:3350]
ENSG00000149582	TMEM25	300.014830843246	0.443686415145517	0.141867442784326	3.12747171893435	0.00176316782076662	0.0461442176708473	84866	11	118531041	transmembrane protein 25 [Source:HGNC SymbolAcc:HGNC:25890]
ENSG00000157978	LDLRAP1	10238.3708210017	0.367956835109875	0.117650930308082	3.12753017886336	0.00176281721080675	0.0461442176708473	26119	1	25564591	low density lipoprotein receptor adaptor protein 1 [Source:HGNC SymbolAcc:HGNC:18640]
ENSG00000273344	PAXIP1-AS1	354.855014324396	0.423970657784142	0.135673179844152	3.12494081933627	0.00177840834976981	0.0463240754285636	202781	7	155003448	PAXIP1 antisense RNA 1 (head to head) [Source:HGNC SymbolAcc:HGNC:27328]
ENSG00000215788	TNFRSF25	3788.52322909079	0.486630596889628	0.155717411400668	3.12508789166488	0.0017775194085887	0.0463240754285636	8718	1	6464567	TNF receptor superfamily member 25 [Source:HGNC SymbolAcc:HGNC:11910]
ENSG00000198040	ZNF84	1764.84089487729	0.44311031495883	0.141798946960012	3.12491964474031	0.00177853636786317	0.0463240754285636	7637	12	133037301	zinc finger protein 84 [Source:HGNC SymbolAcc:HGNC:13159]
ENSG00000145919	BOD1	848.975543711518	0.336602067859359	0.107804340462901	3.12234244385732	0.00179418110820787	0.0465865472253247	91272	5	173607145	biorientation of chromosomes in cell division 1 [Source:HGNC SymbolAcc:HGNC:25114]
ENSG00000178999	AURKB	186.035835848506	1.28844698774239	0.41271847337072	3.12185441378354	0.00179715787119765	0.0465865472253247	9212	17	8204733	aurora kinase B [Source:HGNC SymbolAcc:HGNC:11390]
ENSG00000163220	S100A9	105033.794378031	1.11432947779907	0.356938613538209	3.12190790106205	0.00179683140161338	0.0465865472253247	6280	1	153357854	S100 calcium binding protein A9 [Source:HGNC SymbolAcc:HGNC:10499]
ENSG00000272630	AL731563.3	104.728119611253	0.649702314667784	0.208178030725612	3.12089759137035	0.00180300723389227	0.0466642236151517	NA	10	73098044	novel transcript
ENSG00000131153	GINS2	224.885157687716	1.07856319035611	0.345677055649948	3.12014689065254	0.00180760875251767	0.0466913649605533	51659	16	85676198	GINS complex subunit 2 [Source:HGNC SymbolAcc:HGNC:24575]
ENSG00000132963	POMP	2226.39806792002	0.428702928439532	0.137434235038459	3.11933142655151	0.0018126194748396	0.0466913649605533	51371	13	28659130	proteasome maturation protein [Source:HGNC SymbolAcc:HGNC:20330]
ENSG00000138160	KIF11	508.432392253572	1.07643910747147	0.345052975133211	3.11963433167298	0.00181075674775177	0.0466913649605533	3832	10	92593130	kinesin family member 11 [Source:HGNC SymbolAcc:HGNC:6388]
ENSG00000151725	CENPU	259.564596962657	0.999959302428843	0.320645912015719	3.11857804811128	0.0018172600448475	0.0466913675214108	79682	4	184694085	centromere protein U [Source:HGNC SymbolAcc:HGNC:21348]
ENSG00000107643	MAPK8	1670.3628306868	0.337454435073795	0.108213799832148	3.11840482080128	0.00181832861228457	0.0466913675214108	5599	10	48306655	mitogen-activated protein kinase 8 [Source:HGNC SymbolAcc:HGNC:6881]
ENSG00000172667	ZMAT3	2549.6624162738	0.445761834846397	0.143046084561236	3.1162113679216	0.00183190915052254	0.0469663604625347	64393	3	178960121	zinc finger matrin-type 3 [Source:HGNC SymbolAcc:HGNC:29983]
ENSG00000076944	STXBP2	3569.74982630605	0.828069035304627	0.26576964579106	3.11573969570486	0.00183484160934285	0.0469679252019107	6813	19	7636881	syntaxin binding protein 2 [Source:HGNC SymbolAcc:HGNC:11445]
ENSG00000136111	TBC1D4	5165.2328106872	0.590039441470013	0.189416515688439	3.11503692972864	0.00183921881525129	0.0470064096266647	9882	13	75283503	TBC1 domain family member 4 [Source:HGNC SymbolAcc:HGNC:19165]
ENSG00000103507	BCKDK	1227.03825007364	0.520914589091012	0.167255555735103	3.11448302450431	0.00184267559517542	0.0470212865995075	10295	16	31106107	branched chain keto acid dehydrogenase kinase [Source:HGNC SymbolAcc:HGNC:16902]
ENSG00000137070	IL11RA	1274.29904267548	0.569212248643156	0.182851839103398	3.11296977615457	0.00185214984215327	0.0471894314144877	3590	9	34650702	interleukin 11 receptor subunit alpha [Source:HGNC SymbolAcc:HGNC:5967]
ENSG00000186638	KIF24	60.2985425488037	1.0777963597767	0.346384025009885	3.11156485852932	0.00186098588720992	0.0473408182847474	347240	9	34252381	kinesin family member 24 [Source:HGNC SymbolAcc:HGNC:19916]
ENSG00000147854	UHRF2	4019.7039246178	0.351220864916014	0.112951138357906	3.10949380433076	0.00187408214950176	0.0473718571808483	115426	9	6413151	ubiquitin like with PHD and ring finger domains 2 [Source:HGNC SymbolAcc:HGNC:12557]
ENSG00000122952	ZWINT	412.41723177731	1.05542238498133	0.339451653033879	3.10919795366556	0.00187595984945536	0.0473718571808483	11130	10	56357227	ZW10 interacting kinetochore protein [Source:HGNC SymbolAcc:HGNC:13195]
ENSG00000127564	PKMYT1	99.4925625900082	1.43759160585959	0.462384365039739	3.10908351266601	0.00187668664505653	0.0473718571808483	9088	16	2968024	protein kinase, membrane associated tyrosine/threonine 1 [Source:HGNC SymbolAcc:HGNC:29650]
ENSG00000198901	PRC1	263.468670191428	0.778683436097556	0.250326694963311	3.11066878509176	0.00186664183314356	0.0473718571808483	9055	15	90966040	protein regulator of cytokinesis 1 [Source:HGNC SymbolAcc:HGNC:9341]
ENSG00000114054	PCCB	944.979798497773	0.324319531077996	0.104268951366317	3.11041328054215	0.00186825744885373	0.0473718571808483	5096	3	136250340	propionyl-CoA carboxylase subunit beta [Source:HGNC SymbolAcc:HGNC:8654]
ENSG00000147383	NSDHL	518.911328441024	0.324369745468046	0.104392899903519	3.10720121548333	0.00188867797236005	0.0476010872016846	50814	X	152831063	NAD(P) dependent steroid dehydrogenase-like [Source:HGNC SymbolAcc:HGNC:13398]
ENSG00000122966	CIT	116.241547357495	1.16887848371762	0.376428210206336	3.10518301239142	0.00190161324931661	0.0478533660293413	11113	12	119685791	citron rho-interacting serine/threonine kinase [Source:HGNC SymbolAcc:HGNC:1985]
ENSG00000225756	DBH-AS1	427.580797753634	0.735426949693674	0.237032150491496	3.10264640542953	0.00191798652259488	0.0480432212625129	138948	9	133654586	DBH antisense RNA 1 [Source:HGNC SymbolAcc:HGNC:24155]
ENSG00000092853	CLSPN	125.203153883366	1.38101154635757	0.444991969008618	3.10345274193213	0.00191276780497433	0.0480432212625129	63967	1	35746965	claspin [Source:HGNC SymbolAcc:HGNC:19715]
ENSG00000137266	SLC22A23	492.279104898804	0.457390870057275	0.147440990420251	3.10219613116797	0.00192090644407186	0.0480432212625129	63027	6	3268962	solute carrier family 22 member 23 [Source:HGNC SymbolAcc:HGNC:21106]
ENSG00000158402	CDC25C	44.8155232591655	1.42356474215999	0.458800062232388	3.10279980179894	0.00191699271479559	0.0480432212625129	995	5	138285269	cell division cycle 25C [Source:HGNC SymbolAcc:HGNC:1727]
ENSG00000005381	MPO	214.122833950945	1.73294775746758	0.558892966933536	3.1006791281982	0.00193077391641179	0.0482162884744238	4353	17	58269855	myeloperoxidase [Source:HGNC SymbolAcc:HGNC:7218]
ENSG00000222041	CYTOR	208.371633295324	0.871507507231208	0.281121146248534	3.10011366580274	0.00193446390604389	0.0482347959011585	112597	2	87454781	cytoskeleton regulator RNA [Source:HGNC SymbolAcc:HGNC:28717]
ENSG00000198715	GLMP	642.859309040591	0.49166353178272	0.158634785327552	3.0993424977222	0.00193950668909981	0.048286926809141	112770	1	156290089	glycosylated lysosomal membrane protein [Source:HGNC SymbolAcc:HGNC:29436]
ENSG00000259319	AF111167.2	39.58486048164	0.986371166595425	0.318821259925062	3.09380612455791	0.00197606572171607	0.0487851214398791	NA	14	75423683	novel transcript, antisense to JDP2
ENSG00000110104	CCDC86	420.820180919985	0.337241540642741	0.108948617293715	3.09541827165709	0.00196535527686872	0.0487851214398791	79080	11	60842113	coiled-coil domain containing 86 [Source:HGNC SymbolAcc:HGNC:28359]
ENSG00000196189	SEMA4A	3089.68733475943	1.00519011522651	0.324769260444079	3.09509007672723	0.00196753133972482	0.0487851214398791	64218	1	156147366	semaphorin 4A [Source:HGNC SymbolAcc:HGNC:10729]
ENSG00000116704	SLC35D1	1863.55020428829	0.290484035285262	0.0938975621557661	3.09362701880779	0.00197725892790449	0.0487851214398791	23169	1	66999350	solute carrier family 35 member D1 [Source:HGNC SymbolAcc:HGNC:20800]
ENSG00000100577	GSTZ1	330.848271969016	0.441311483784638	0.14265286911178	3.09360398099554	0.00197741245427889	0.0487851214398791	2954	14	77321036	glutathione S-transferase zeta 1 [Source:HGNC SymbolAcc:HGNC:4643]
ENSG00000133639	BTG1	27754.6714716959	0.318177920353382	0.102833961989924	3.0940937623755	0.001974150855687	0.0487851214398791	694	12	92140278	BTG anti-proliferation factor 1 [Source:HGNC SymbolAcc:HGNC:1130]
ENSG00000272040	AC010245.2	60.2291541910403	0.689397353973929	0.223105452962146	3.09000674264514	0.00200151951490759	0.049058343699279	NA	5	75608817	novel transcript
ENSG00000228519	AC097263.1	23.3579161804791	0.661298558681511	0.214047302113642	3.08949728471894	0.00200495539208409	0.049058343699279	NA	X	25645722	RAN binding protein 1 pseudogene
ENSG00000260917	AL158212.3	544.40404810636	0.357187663641033	0.115566388637535	3.09075733742382	0.00199646721179174	0.049058343699279	103344931	10	112823490	novel transcript, overlapping to VTI1A
ENSG00000214941	ZSWIM7	656.513893601859	0.345741716335514	0.111887922910909	3.09007180882973	0.00200108108605741	0.049058343699279	125150	17	15976560	zinc finger SWIM-type containing 7 [Source:HGNC SymbolAcc:HGNC:26993]
ENSG00000133027	PEMT	257.281210528022	0.414684117158511	0.134233642751631	3.08927112948718	0.00200648235830639	0.049058343699279	10400	17	17505563	phosphatidylethanolamine N-methyltransferase [Source:HGNC SymbolAcc:HGNC:8830]
ENSG00000104738	MCM4	1140.85291090529	0.876232045203047	0.283623516172403	3.08941958349611	0.00200547989879126	0.049058343699279	4173	8	47960185	minichromosome maintenance complex component 4 [Source:HGNC SymbolAcc:HGNC:6947]
ENSG00000125355	TMEM255A	30.5002202776541	2.33787318726457	0.757017974539183	3.08826641624684	0.00201327894267486	0.0490777997993035	55026	X	120258650	transmembrane protein 255A [Source:HGNC SymbolAcc:HGNC:26086]
ENSG00000161513	FDXR	194.711248723199	0.585783298370527	0.189660476393928	3.08858919637977	0.00201109313169953	0.0490777997993035	2232	17	74862497	ferredoxin reductase [Source:HGNC SymbolAcc:HGNC:3642]
ENSG00000088827	SIGLEC1	1754.96376185561	3.35892412855809	1.087908455531	3.08750622488602	0.00201843544280822	0.0491302805625208	6614	20	3686970	sialic acid binding Ig like lectin 1 [Source:HGNC SymbolAcc:HGNC:11127]
ENSG00000117724	CENPF	564.486013439269	0.978373494056556	0.316942310515504	3.0869134905505	0.00202246446098323	0.0491552023600337	1063	1	214603195	centromere protein F [Source:HGNC SymbolAcc:HGNC:1857]
ENSG00000227986	TRIM60P18	182.844717406726	0.427460390860155	0.138542653065063	3.0854064174692	0.00203274181170797	0.0493316881514944	100420415	7	64355078	tripartite motif containing 60 pseudogene 18 [Source:HGNC SymbolAcc:HGNC:38490]
ENSG00000196415	PRTN3	45.6869737934807	2.40225940595588	0.779285767161209	3.08264247492529	0.00205171489605556	0.0497183711922679	5657	19	840999	proteinase 3 [Source:HGNC SymbolAcc:HGNC:9495]

## Sheet: Table S2_vaccinated - controls
Table S2. Differentially expressed genes between controls and vaccinated children according to Deseq2 corrected by age and gender.
ID	hgnc_symbol	baseMean	Log2 Fold Change	lfcSE	stat	P-value	Adjusted P-value	Entrez gene	Chromosome	Start position	Description
ENSG00000000457	SCYL3	1133.45990420063	-0.375119590471068	0.103101069440987	-3.63836759894891	0.000274371619602744	0.00115024334967534	57147	1	169849631	SCY1 like pseudokinase 3 [Source:HGNC Symbol;Acc:HGNC:19285]
ENSG00000000460	C1orf112	343.4428512132	-1.65206389231626	0.178041272517273	-9.27910629349145	1.70906025730871e-20	2.92916477255317e-19	55732	1	169662007	chromosome 1 open reading frame 112 [Source:HGNC Symbol;Acc:HGNC:25565]
ENSG00000001084	GCLC	965.885068650107	0.514277392577952	0.115796038887388	4.44123475655406	8.94441501008051e-06	4.80081224321675e-05	2729	6	53497341	glutamate-cysteine ligase catalytic subunit [Source:HGNC Symbol;Acc:HGNC:4311]
ENSG00000001167	NFYA	2201.49340753848	0.632080381255937	0.142805935358358	4.42614923301185	9.59301704958917e-06	5.12426994065555e-05	4800	6	41072945	nuclear transcription factor Y subunit alpha [Source:HGNC Symbol;Acc:HGNC:7804]
ENSG00000001461	NIPAL3	2592.64999978013	0.611429402171152	0.110395043875381	5.53855844163947	3.04971481012727e-08	2.25279999226918e-07	57185	1	24415794	NIPA like domain containing 3 [Source:HGNC Symbol;Acc:HGNC:25233]
ENSG00000001497	LAS1L	1599.05314809458	-0.369096384055445	0.129916394508256	-2.84103007516876	0.00449680713381218	0.0144284989251588	81887	X	65512582	LAS1 like, ribosome biogenesis factor [Source:HGNC Symbol;Acc:HGNC:25726]
ENSG00000001561	ENPP4	779.027440453393	1.19788685653398	0.224084413042932	5.34569468829803	9.00709237953107e-08	6.26367910526652e-07	22875	6	46129993	ectonucleotide pyrophosphatase/phosphodiesterase 4 [Source:HGNC Symbol;Acc:HGNC:3359]
ENSG00000001629	ANKIB1	1977.87036075965	0.907443993004525	0.132965814460805	6.82464133118982	8.81452589341279e-12	9.0369970741776e-11	54467	7	92246234	ankyrin repeat and IBR domain containing 1 [Source:HGNC Symbol;Acc:HGNC:22215]
ENSG00000001631	KRIT1	1389.15304326757	0.78505642252643	0.169756625384214	4.62459960398948	3.75322698255214e-06	2.1266247182436e-05	889	7	92198969	KRIT1, ankyrin repeat containing [Source:HGNC Symbol;Acc:HGNC:1573]
ENSG00000002330	BAD	327.4749553693	-1.93018675054352	0.14223237388007	-13.5706569319517	5.97838053262355e-42	2.31200115922274e-40	572	11	64269830	BCL2 associated agonist of cell death [Source:HGNC Symbol;Acc:HGNC:936]
ENSG00000002822	MAD1L1	2174.15217614418	-0.765262011735668	0.232916620214162	-3.28556206522328	0.00101779116699801	0.00381188511858444	8379	7	1815793	mitotic arrest deficient 1 like 1 [Source:HGNC Symbol;Acc:HGNC:6762]
ENSG00000003393	ALS2	688.79448751226	0.285928546300462	0.104308752417623	2.74117501813926	0.00612198882378816	0.0189368794115006	57679	2	201700554	ALS2, alsin Rho guanine nucleotide exchange factor [Source:HGNC Symbol;Acc:HGNC:443]
ENSG00000003400	CASP10	4057.04210800126	0.308273531625138	0.0985893825502003	3.12684311080019	0.00176694191383716	0.00626530088103784	843	2	201182881	caspase 10 [Source:HGNC Symbol;Acc:HGNC:1500]
ENSG00000003756	RBM5	9364.04237375943	-0.382410392525183	0.0841724494858788	-4.54317766514966	5.54125105293655e-06	3.05872286323559e-05	10181	3	50088908	RNA binding motif protein 5 [Source:HGNC Symbol;Acc:HGNC:9902]
ENSG00000003987	MTMR7	89.6344827290031	-0.603152834913847	0.18407316667909	-3.27670157359423	0.00105027313534549	0.00392150912920611	9108	8	17298030	myotubularin related protein 7 [Source:HGNC Symbol;Acc:HGNC:7454]
ENSG00000004059	ARF5	3211.03322603315	-0.411292615896907	0.120082245787311	-3.42509097161112	0.000614593592143781	0.00241801130927828	381	7	127588345	ADP ribosylation factor 5 [Source:HGNC Symbol;Acc:HGNC:658]
ENSG00000004139	SARM1	394.38672869653	-1.78931324547193	0.160578788874137	-11.1428991214674	7.75529391982459e-29	1.85663619145007e-27	23098	17	28364356	sterile alpha and TIR motif containing 1 [Source:HGNC Symbol;Acc:HGNC:17074]
ENSG00000004142	POLDIP2	2128.75701807743	-0.284118635015384	0.104743972875793	-2.71250581026076	0.00667766107042846	0.0204876426762936	26073	17	28347177	DNA polymerase delta interacting protein 2 [Source:HGNC Symbol;Acc:HGNC:23781]
ENSG00000004468	CD38	3589.05137818011	0.612522576067799	0.18150816746742	3.37462817576925	0.000739154855548368	0.00285635727147855	952	4	15778275	CD38 molecule [Source:HGNC Symbol;Acc:HGNC:1667]
ENSG00000004534	RBM6	6055.56084553902	-0.445697164124831	0.176455489193406	-2.52583337680315	0.0115424210661138	0.033048316709677	10180	3	49940007	RNA binding motif protein 6 [Source:HGNC Symbol;Acc:HGNC:9903]
ENSG00000004766	VPS50	1280.72756730993	0.642951292842517	0.180928150946026	3.55362772172651	0.00037995664924564	0.00155252406161884	55610	7	93232340	VPS50, EARP/GARPII complex subunit [Source:HGNC Symbol;Acc:HGNC:25956]
ENSG00000004777	ARHGAP33	191.1862829355	-0.697737007796374	0.264880417892686	-2.63415851329205	0.00843461005576709	0.0251761818195423	115703	19	35774532	Rho GTPase activating protein 33 [Source:HGNC Symbol;Acc:HGNC:23085]
ENSG00000004838	ZMYND10	70.1631749705372	-1.05997332377098	0.266655131009069	-3.97507192064844	7.03579909328133e-05	0.000327579242331094	51364	3	50341110	zinc finger MYND-type containing 10 [Source:HGNC Symbol;Acc:HGNC:19412]
ENSG00000004897	CDC27	2237.91426680001	0.569743499247182	0.112234740963815	5.07635598705458	3.84742159083311e-07	2.48108374217709e-06	996	17	47117703	cell division cycle 27 [Source:HGNC Symbol;Acc:HGNC:1728]
ENSG00000004939	SLC4A1	1378.22275628149	1.93224780893921	0.706601343385712	2.7345657166186	0.00624626255638529	0.0192724635313741	6521	17	44248385	solute carrier family 4 member 1 (Diego blood group) [Source:HGNC Symbol;Acc:HGNC:11027]
ENSG00000005020	SKAP2	4393.42367674953	0.579919510970632	0.245226322955331	2.36483385625884	0.0180381610701646	0.0487661798649326	8935	7	26667062	src kinase associated phosphoprotein 2 [Source:HGNC Symbol;Acc:HGNC:15687]
ENSG00000005022	SLC25A5	6882.62569001542	-0.409498045337971	0.105770514078494	-3.87157090901606	0.000108136189454074	0.000488049973174169	292	X	119468400	solute carrier family 25 member 5 [Source:HGNC Symbol;Acc:HGNC:10991]
ENSG00000005100	DHX33	779.793997745332	0.545161159489367	0.116218917487613	4.69081257401552	2.72122161676726e-06	1.58105874130778e-05	56919	17	5440912	DEAH-box helicase 33 [Source:HGNC Symbol;Acc:HGNC:16718]
ENSG00000005156	LIG3	995.761433285506	0.309753401045424	0.113753322138376	2.72302729469845	0.0064686713283626	0.0198988281774706	3980	17	34980494	DNA ligase 3 [Source:HGNC Symbol;Acc:HGNC:6600]
ENSG00000005175	RPAP3	2084.68524576181	0.993403567918149	0.199849632516623	4.97075503921941	6.66926684875888e-07	4.1932320255561e-06	79657	12	47661249	RNA polymerase II associated protein 3 [Source:HGNC Symbol;Acc:HGNC:26151]
ENSG00000005187	ACSM3	326.623990013487	1.06947251071236	0.323304948574901	3.3079373372616	0.000939858368178204	0.00355794604460197	6296	16	20610243	acyl-CoA synthetase medium chain family member 3 [Source:HGNC Symbol;Acc:HGNC:10522]
ENSG00000005194	CIAPIN1	1532.24114563084	-0.286030470300465	0.0756525454272488	-3.78084397141039	0.000156297610547668	0.000684686611044287	57019	16	57428169	cytokine induced apoptosis inhibitor 1 [Source:HGNC Symbol;Acc:HGNC:28050]
ENSG00000005206	SPPL2B	1917.37590048015	-1.04091169192684	0.217026459394221	-4.79624325454278	1.61668938851762e-06	9.68729047010789e-06	56928	19	2328615	signal peptide peptidase like 2B [Source:HGNC Symbol;Acc:HGNC:30627]
ENSG00000005339	CREBBP	5433.82586635208	0.738027244133009	0.212229637786779	3.47749377433554	0.000506124804145468	0.00202355215629032	1387	16	3725054	CREB binding protein [Source:HGNC Symbol;Acc:HGNC:2348]
ENSG00000005379	TSPOAP1	758.503527515171	-0.865136936091651	0.27569063036607	-3.13807159475423	0.00170063332422244	0.00604942264609647	9256	17	58301228	TSPO associated protein 1 [Source:HGNC Symbol;Acc:HGNC:16831]
ENSG00000005448	WDR54	438.277583981317	-0.718446778072254	0.172124178102244	-4.17400266478244	2.9929425181276e-05	0.000148202097653132	84058	2	74421678	WD repeat domain 54 [Source:HGNC Symbol;Acc:HGNC:25770]
ENSG00000005469	CROT	489.081421556258	0.420880385917553	0.122806394529107	3.42718624328473	0.000609870629723989	0.00240237869812922	54677	7	87345681	carnitine O-octanoyltransferase [Source:HGNC Symbol;Acc:HGNC:2366]
ENSG00000005483	KMT2E	5329.75695988765	1.19312173888222	0.12510394894221	9.53704298681543	1.46962932099241e-21	2.6498801540257e-20	55904	7	105014179	lysine methyltransferase 2E [Source:HGNC Symbol;Acc:HGNC:18541]
ENSG00000005513	SOX8	110.493764611632	0.664523558568758	0.271026917435607	2.45187291674319	0.0142114843122461	0.0397710606598984	30812	16	981808	SRY-box 8 [Source:HGNC Symbol;Acc:HGNC:11203]
ENSG00000005700	IBTK	2186.42377327331	0.921119254145933	0.176658238306371	5.21413132484925	1.84680603799428e-07	1.23826664426177e-06	25998	6	82169983	inhibitor of Bruton tyrosine kinase [Source:HGNC Symbol;Acc:HGNC:17853]
ENSG00000005810	MYCBP2	5583.2750727448	0.461199298161177	0.170685064778587	2.70204835296777	0.006891373966787	0.0210752419499545	23077	13	77044655	MYC binding protein 2, E3 ubiquitin protein ligase [Source:HGNC Symbol;Acc:HGNC:23386]
ENSG00000005812	FBXL3	3352.73259779198	0.662770617056806	0.11487739434198	5.76937369491332	7.95666871294798e-09	6.26948327596761e-08	26224	13	76992598	F-box and leucine rich repeat protein 3 [Source:HGNC Symbol;Acc:HGNC:13599]
ENSG00000005882	PDK2	592.374909779493	-1.1466685291945	0.126666755424071	-9.05263993978171	1.39552842158019e-19	2.28781002105602e-18	5164	17	50094737	pyruvate dehydrogenase kinase 2 [Source:HGNC Symbol;Acc:HGNC:8810]
ENSG00000005889	ZFX	2273.13155653166	1.04600658882743	0.129184212575036	8.09701563354631	5.63238364606481e-16	7.65311694144684e-15	7543	X	24149173	zinc finger protein, X-linked [Source:HGNC Symbol;Acc:HGNC:12869]
ENSG00000005893	LAMP2	7097.83295931675	0.913244723983977	0.213183666385542	4.28384003084165	1.8369500975668e-05	9.41988010032254e-05	3920	X	120427827	lysosomal associated membrane protein 2 [Source:HGNC Symbol;Acc:HGNC:6501]
ENSG00000006015	REX1BD	1109.26760114134	-0.984432509219042	0.185873557232552	-5.29624828768618	1.18206088756114e-07	8.1102598761219e-07	55049	19	18588685	required for excision 1-B domain containing [Source:HGNC Symbol;Acc:HGNC:26098]
ENSG00000006016	CRLF1	147.354319190172	-5.70844873324249	0.289044780370937	-19.7493576113594	8.12446689502675e-87	9.38339329677865e-85	9244	19	18572220	cytokine receptor like factor 1 [Source:HGNC Symbol;Acc:HGNC:2364]
ENSG00000006025	OSBPL7	881.081553853941	-0.672074323821574	0.201136680185396	-3.34138121004132	0.000833626798420825	0.00318589821307348	114881	17	47807372	oxysterol binding protein like 7 [Source:HGNC Symbol;Acc:HGNC:16387]
ENSG00000006062	MAP3K14	1859.69248993314	-0.633982532538458	0.167965013841385	-3.77449159226188	0.00016033431534938	0.000701411336897818	9020	17	45263121	mitogen-activated protein kinase kinase kinase 14 [Source:HGNC Symbol;Acc:HGNC:6853]
ENSG00000006118	TMEM132A	12.7204477158571	-1.38000233300528	0.477238153605199	-2.89164293043281	0.00383233228800716	0.0125077647485366	54972	11	60924463	transmembrane protein 132A [Source:HGNC Symbol;Acc:HGNC:31092]
ENSG00000006194	ZNF263	2070.79268727294	-0.810555087468889	0.0890900168901056	-9.098158421821	9.18764121723854e-20	1.515901678314e-18	10127	16	3263800	zinc finger protein 263 [Source:HGNC Symbol;Acc:HGNC:13056]
ENSG00000006282	SPATA20	569.099039924022	-1.63074289053859	0.527804104765795	-3.08967451335417	0.00200375951632679	0.00701001419001486	64847	17	50543058	spermatogenesis associated 20 [Source:HGNC Symbol;Acc:HGNC:26125]
ENSG00000006451	RALA	2491.9813802778	0.343842661451507	0.118005322767224	2.91378942397174	0.00357070674726532	0.0117375539743439	5898	7	39623483	RAS like proto-oncogene A [Source:HGNC Symbol;Acc:HGNC:9839]
ENSG00000006459	KDM7A	4709.91135223968	0.982097973364897	0.119729331170202	8.20265146197793	2.35142195991136e-16	3.25542435486648e-15	80853	7	140084746	lysine demethylase 7A [Source:HGNC Symbol;Acc:HGNC:22224]
ENSG00000006576	PHTF2	1732.19520360078	0.958097174437472	0.139318707486963	6.87701739213399	6.11186512004244e-12	6.32653297044361e-11	57157	7	77798792	putative homeodomain transcription factor 2 [Source:HGNC Symbol;Acc:HGNC:13411]
ENSG00000006625	GGCT	397.503174344391	-1.1067918051374	0.175911470342471	-6.2917546137421	3.13897420513479e-10	2.82695112819305e-09	79017	7	30496621	gamma-glutamylcyclotransferase [Source:HGNC Symbol;Acc:HGNC:21705]
ENSG00000006652	IFRD1	1998.11376057193	0.82787723182484	0.230733786001193	3.58801910276183	0.000333199882613857	0.00137528090634567	3475	7	112422968	interferon related developmental regulator 1 [Source:HGNC Symbol;Acc:HGNC:5456]
ENSG00000006715	VPS41	2984.41068316323	0.41823433050059	0.120531196485932	3.46992598343122	0.000520601806933132	0.00207800988194409	27072	7	38722963	VPS41, HOPS complex subunit [Source:HGNC Symbol;Acc:HGNC:12713]
ENSG00000006831	ADIPOR2	3020.78127916569	0.164057692556114	0.0600551822232299	2.73178244545655	0.00629927213623478	0.0194313447513306	79602	12	1688574	adiponectin receptor 2 [Source:HGNC Symbol;Acc:HGNC:24041]
ENSG00000007038	PRSS21	78.5886283888103	-1.41198107612208	0.483830194344672	-2.91834013797868	0.00351900261827828	0.0115883929017024	10942	16	2817180	serine protease 21 [Source:HGNC Symbol;Acc:HGNC:9485]
ENSG00000007080	CCDC124	1035.01600249176	-0.392218560723113	0.144742740651194	-2.70976325968771	0.00673312478617523	0.0206306548180608	115098	19	17933016	coiled-coil domain containing 124 [Source:HGNC Symbol;Acc:HGNC:25171]
ENSG00000007168	PAFAH1B1	6005.01186013085	0.236366510974562	0.0909589214630435	2.59860723030447	0.0093602805194815	0.0275321317562815	5048	17	2593210	platelet activating factor acetylhydrolase 1b regulatory subunit 1 [Source:HGNC Symbol;Acc:HGNC:8574]
ENSG00000007255	TRAPPC6A	909.262404819984	-0.634620521340065	0.175167214992399	-3.6229412071637	0.000291272045245493	0.00121394916126373	79090	19	45162928	trafficking protein particle complex 6A [Source:HGNC Symbol;Acc:HGNC:23069]
ENSG00000007264	MATK	1758.47435221782	-0.634865278015045	0.195251098401306	-3.2515324277981	0.00114784680811101	0.00424993388591572	4145	19	3777970	megakaryocyte-associated tyrosine kinase [Source:HGNC Symbol;Acc:HGNC:6906]
ENSG00000007312	CD79B	9910.30590075564	-0.923607996482183	0.359991101150377	-2.56564118815918	0.0102985299354418	0.0299347361460978	974	17	63928740	CD79b molecule [Source:HGNC Symbol;Acc:HGNC:1699]
ENSG00000007341	ST7L	287.751384373826	-0.538012635438316	0.164590501243415	-3.26879516967167	0.00108006458183071	0.00402103323335841	54879	1	112523518	suppression of tumorigenicity 7 like [Source:HGNC Symbol;Acc:HGNC:18441]
ENSG00000007372	PAX6	21.1490505094633	-8.39881873527895	0.88363405173101	-9.50486088536985	2.00315576109187e-21	3.58916238395496e-20	5080	11	31784779	paired box 6 [Source:HGNC Symbol;Acc:HGNC:8620]
ENSG00000007376	RPUSD1	777.94136991448	-0.662455383986334	0.191995542928601	-3.45036855481945	0.000559821712854731	0.00221817782685757	113000	16	784974	RNA pseudouridylate synthase domain containing 1 [Source:HGNC Symbol;Acc:HGNC:14173]
ENSG00000007392	LUC7L	2708.16324593433	-0.649204989281532	0.142408917557725	-4.5587383179033	5.14618451230348e-06	2.8591152956763e-05	55692	16	188969	LUC7 like [Source:HGNC Symbol;Acc:HGNC:6723]
ENSG00000007402	CACNA2D2	222.395369781712	-1.55878022487978	0.230902068594923	-6.75082832460191	1.47003458402973e-11	1.47810536213813e-10	9254	3	50362799	calcium voltage-gated channel auxiliary subunit alpha2delta 2 [Source:HGNC Symbol;Acc:HGNC:1400]
ENSG00000007520	TSR3	891.55497509083	-0.927362778152313	0.146552950775922	-6.32783422812306	2.4862602716058e-10	2.26135911188268e-09	115939	16	1349240	TSR3, acp transferase ribosome maturation factor [Source:HGNC Symbol;Acc:HGNC:14175]
ENSG00000007541	PIGQ	674.195309412493	-1.03803095132585	0.16464018446689	-6.30484565288254	2.88481233337351e-10	2.61089263069879e-09	9091	16	566995	phosphatidylinositol glycan anchor biosynthesis class Q [Source:HGNC Symbol;Acc:HGNC:14135]
ENSG00000007923	DNAJC11	1062.7930548287	-0.941547693693037	0.109005537383431	-8.63761343041781	5.7399457347282e-18	8.73944231819662e-17	55735	1	6634168	DnaJ heat shock protein family (Hsp40) member C11 [Source:HGNC Symbol;Acc:HGNC:25570]
ENSG00000007944	MYLIP	3167.50553344048	0.33559545727637	0.132036230730264	2.54169219630296	0.0110317275826172	0.0317848629304758	29116	6	16129125	myosin regulatory light chain interacting protein [Source:HGNC Symbol;Acc:HGNC:21155]
ENSG00000008083	JARID2	2852.83675984492	0.584339563148896	0.128203564578023	4.55790418208905	5.16665971289437e-06	2.86924745589369e-05	3720	6	15246296	jumonji and AT-rich interaction domain containing 2 [Source:HGNC Symbol;Acc:HGNC:6196]
ENSG00000008086	CDKL5	370.034807032889	5.56899383627782	0.3765838905449	14.7881892351256	1.74587768271598e-49	8.69209782229858e-48	6792	X	18425583	cyclin dependent kinase like 5 [Source:HGNC Symbol;Acc:HGNC:11411]
ENSG00000008226	DLEC1	395.212367376274	-3.34263702178099	0.251158110764317	-13.3088953870881	2.05497440077459e-40	7.51634003364631e-39	9940	3	38039205	deleted in lung and esophageal cancer 1 [Source:HGNC Symbol;Acc:HGNC:2899]
ENSG00000008294	SPAG9	3099.55737545814	0.777686737380841	0.189217547867223	4.11001382348828	3.95635432414914e-05	0.00019259716132748	9043	17	50962174	sperm associated antigen 9 [Source:HGNC Symbol;Acc:HGNC:14524]
ENSG00000008382	MPND	395.421334046826	-1.10090433114459	0.151052997591832	-7.28819916648989	3.14125374995822e-13	3.58122481764912e-12	84954	19	4343527	MPN domain containing [Source:HGNC Symbol;Acc:HGNC:25934]
ENSG00000008405	CRY1	756.18297931603	0.498740709114472	0.177108683755773	2.81601499451161	0.0048623397248298	0.0154409698469948	1407	12	106991364	cryptochrome circadian regulator 1 [Source:HGNC Symbol;Acc:HGNC:2384]
ENSG00000008513	ST3GAL1	6364.80338821365	0.28022169204811	0.0884821649136242	3.16698503389537	0.00154028245181984	0.00553431082744684	6482	8	133454848	ST3 beta-galactoside alpha-2,3-sialyltransferase 1 [Source:HGNC Symbol;Acc:HGNC:10862]
ENSG00000008853	RHOBTB2	629.535848549628	-0.619823641259954	0.168569859225675	-3.67695413703916	0.000236035457200005	0.00099867147237758	23221	8	22987417	Rho related BTB domain containing 2 [Source:HGNC Symbol;Acc:HGNC:18756]
ENSG00000008869	HEATR5B	2902.13338731608	0.622191266784279	0.105459625303369	5.89980539940724	3.63930553662167e-09	2.98597740668734e-08	54497	2	36968383	HEAT repeat containing 5B [Source:HGNC Symbol;Acc:HGNC:29273]
ENSG00000008952	SEC62	6041.16244467123	0.655906842654689	0.131655353263906	4.98199903303523	6.29307495065503e-07	3.96643170439515e-06	7095	3	169966635	SEC62 homolog, preprotein translocation factor [Source:HGNC Symbol;Acc:HGNC:11846]
ENSG00000009307	CSDE1	19433.7136005073	0.569532864951128	0.107022030370557	5.32164137588454	1.02835146544414e-07	7.10698964258429e-07	7812	1	114716913	cold shock domain containing E1 [Source:HGNC Symbol;Acc:HGNC:29905]
ENSG00000009335	UBE3C	2665.00191441098	0.584690204909358	0.103669297783317	5.6399552944927	1.70094320232309e-08	1.29467181718947e-07	9690	7	157138913	ubiquitin protein ligase E3C [Source:HGNC Symbol;Acc:HGNC:16803]
ENSG00000009413	REV3L	1411.62261159082	0.810911316139593	0.147691905183313	5.49056033323627	4.00660594124912e-08	2.91348202874723e-07	5980	6	111299028	REV3 like, DNA directed polymerase zeta catalytic subunit [Source:HGNC Symbol;Acc:HGNC:9968]
ENSG00000009694	TENM1	837.111292778538	0.918118282665908	0.30572487830394	3.00308659131479	0.00267256377397083	0.00907970520267816	10178	X	124375903	teneurin transmembrane protein 1 [Source:HGNC Symbol;Acc:HGNC:8117]
ENSG00000009724	MASP2	153.122871934238	-0.687784301040714	0.177127858040608	-3.88298209355095	0.00010318316939092	0.000467506001622756	10747	1	11026523	mannan binding lectin serine peptidase 2 [Source:HGNC Symbol;Acc:HGNC:6902]
ENSG00000009790	TRAF3IP3	14368.4263057767	-0.825270002487048	0.105656394546667	-7.81088552214926	5.67875769401213e-15	7.23315187652613e-14	80342	1	209756032	TRAF3 interacting protein 3 [Source:HGNC Symbol;Acc:HGNC:30766]
ENSG00000009830	POMT2	253.145659875988	-0.547697853921166	0.18064073692809	-3.03197309330727	0.00242960859900634	0.00834720145766079	29954	14	77274956	protein O-mannosyltransferase 2 [Source:HGNC Symbol;Acc:HGNC:19743]
ENSG00000009844	VTA1	2138.76306574314	0.617066202944077	0.142534173496009	4.32925092845439	1.49617379500183e-05	7.78763623707816e-05	51534	6	142147162	vesicle trafficking 1 [Source:HGNC Symbol;Acc:HGNC:20954]
ENSG00000009954	BAZ1B	3865.53139710037	0.58753871194083	0.136738805797786	4.29679569389907	1.7328476839477e-05	8.93249188106532e-05	9031	7	73440398	bromodomain adjacent to zinc finger domain 1B [Source:HGNC Symbol;Acc:HGNC:961]
ENSG00000010017	RANBP9	1846.63174218158	0.452671397617631	0.0944469600708077	4.79286360596741	1.64417410550203e-06	9.83588988919087e-06	10048	6	13621498	RAN binding protein 9 [Source:HGNC Symbol;Acc:HGNC:13727]
ENSG00000010072	SPRTN	524.031101888786	0.691212348353947	0.150860543875585	4.58179674152569	4.60997860612666e-06	2.58247436008493e-05	83932	1	231337104	SprT-like N-terminal domain [Source:HGNC Symbol;Acc:HGNC:25356]
ENSG00000010219	DYRK4	532.426739089654	-0.484832450594553	0.156602137060957	-3.09595041098215	0.00196183167641733	0.00688305475962511	8798	12	4562204	dual specificity tyrosine phosphorylation regulated kinase 4 [Source:HGNC Symbol;Acc:HGNC:3095]
ENSG00000010244	ZNF207	7227.30502877008	0.292154626636562	0.0852975272966211	3.42512421984517	0.000614518382116758	0.00241801130927828	7756	17	32350117	zinc finger protein 207 [Source:HGNC Symbol;Acc:HGNC:12998]
ENSG00000010256	UQCRC1	3024.71045541862	-0.454901642901865	0.133965665233002	-3.3956584480857	0.000684637343388761	0.00266698594416406	7384	3	48599002	ubiquinol-cytochrome c reductase core protein 1 [Source:HGNC Symbol;Acc:HGNC:12585]
ENSG00000010292	NCAPD2	3406.9704301362	0.368670145793182	0.138793570053115	2.65624802108696	0.00790154769292387	0.0237648894834684	9918	12	6493356	non-SMC condensin I complex subunit D2 [Source:HGNC Symbol;Acc:HGNC:24305]
ENSG00000010295	IFFO1	1772.22852584527	-0.464146957724447	0.138134889517744	-3.36009938795966	0.00077914437821675	0.00299239991873539	25900	12	6538375	intermediate filament family orphan 1 [Source:HGNC Symbol;Acc:HGNC:24970]
ENSG00000010310	GIPR	65.7664992187953	-0.78836210713627	0.285770366430864	-2.75872588534122	0.00580271862379793	0.0180560322225945	2696	19	45668244	gastric inhibitory polypeptide receptor [Source:HGNC Symbol;Acc:HGNC:4271]
ENSG00000010322	NISCH	4254.00978583158	-0.347089350539605	0.125262366158007	-2.77089888356238	0.00559017836444343	0.0174624967427302	11188	3	52455118	nischarin [Source:HGNC Symbol;Acc:HGNC:18006]
ENSG00000010361	FUZ	501.404238592656	-1.0510894740232	0.213579541882671	-4.92130222191698	8.59702525912996e-07	5.32462737846117e-06	80199	19	49806869	fuzzy planar cell polarity protein [Source:HGNC Symbol;Acc:HGNC:26219]
ENSG00000010404	IDS	6360.68380103464	0.44949541103637	0.186507756633035	2.41006282607741	0.015949773675933	0.0439686267122805	3423	X	149476990	iduronate 2-sulfatase [Source:HGNC Symbol;Acc:HGNC:5389]
ENSG00000010438	PRSS3	4.73662832067603	-2.61525541819128	0.717042815164924	-3.64727930171054	0.000265031785276898	0.00111418510813243	5646	9	33750466	serine protease 3 [Source:HGNC Symbol;Acc:HGNC:9486]
ENSG00000010704	HFE	209.889393653932	0.581916837072196	0.243331064461858	2.39146135475608	0.0167814505364533	0.045886359363833	3077	6	26087281	hemochromatosis [Source:HGNC Symbol;Acc:HGNC:4886]
ENSG00000010818	HIVEP2	3285.36466922453	0.981592559615667	0.171717687140262	5.71631598330278	1.08858232753407e-08	8.45283188309311e-08	3097	6	142751467	human immunodeficiency virus type I enhancer binding protein 2 [Source:HGNC Symbol;Acc:HGNC:4921]
ENSG00000011009	LYPLA2	1963.16847618717	-0.454359925354747	0.138414772512767	-3.28259706031621	0.0010285557017447	0.00384882781563544	11313	1	23790970	lysophospholipase II [Source:HGNC Symbol;Acc:HGNC:6738]
ENSG00000011114	BTBD7	1279.25214251618	0.99030137673618	0.092530911794673	10.7023842900594	9.91924877668227e-27	2.18121388193939e-25	55727	14	93237550	BTB domain containing 7 [Source:HGNC Symbol;Acc:HGNC:18269]
ENSG00000011132	APBA3	1046.32736683188	-0.428747487038213	0.129557293968346	-3.30932727834658	0.000935204483831554	0.00354242029331379	9546	19	3750819	amyloid beta precursor protein binding family A member 3 [Source:HGNC Symbol;Acc:HGNC:580]
ENSG00000011243	AKAP8L	2275.574857277	-1.2493508396167	0.145157494915339	-8.60686415362403	7.50863418348057e-18	1.13048373731322e-16	26993	19	15380048	A-kinase anchoring protein 8 like [Source:HGNC Symbol;Acc:HGNC:29857]
ENSG00000011258	MBTD1	1868.11374449327	0.514794269718664	0.108956474114943	4.72476990376529	2.30376054371045e-06	1.35415910914113e-05	54799	17	51177425	mbt domain containing 1 [Source:HGNC Symbol;Acc:HGNC:19866]
ENSG00000011405	PIK3C2A	1517.47086049594	1.17096477323769	0.118808522978234	9.85589875107035	6.46358035085649e-23	1.22307158816207e-21	5286	11	17077730	phosphatidylinositol-4-phosphate 3-kinase catalytic subunit type 2 alpha [Source:HGNC Symbol;Acc:HGNC:8971]
ENSG00000011454	RABGAP1	1926.44844413766	0.566128533220584	0.100413998811349	5.63794430977885	1.720921401838e-08	1.30777785249337e-07	2844	9	122940833	RAB GTPase activating protein 1 [Source:HGNC Symbol;Acc:HGNC:17155]
ENSG00000011465	DCN	6.78230520445108	-2.70349995728244	1.13288473028404	-2.38638573282263	0.0170148940639712	0.0464207154501193	1634	12	91140484	decorin [Source:HGNC Symbol;Acc:HGNC:2705]
ENSG00000011523	CEP68	1414.04495723205	0.428557784136619	0.135163738659259	3.17065648218707	0.00152094888651692	0.00547021033108345	23177	2	65056366	centrosomal protein 68 [Source:HGNC Symbol;Acc:HGNC:29076]
ENSG00000011566	MAP4K3	441.527705086186	1.09445055851758	0.202761391063779	5.39772662229036	6.74905981407807e-08	4.7684181216027e-07	8491	2	39249266	mitogen-activated protein kinase kinase kinase kinase 3 [Source:HGNC Symbol;Acc:HGNC:6865]
ENSG00000012048	BRCA1	352.204173134655	0.81698352242573	0.221454868576723	3.68916487443438	0.000224991383107887	0.000956204054846049	672	17	43044295	BRCA1, DNA repair associated [Source:HGNC Symbol;Acc:HGNC:1100]
ENSG00000012061	ERCC1	1732.69291951568	-0.936046843396632	0.12387247561045	-7.55653617790189	4.1394480333347e-14	4.9805465778837e-13	2067	19	45407333	ERCC excision repair 1, endonuclease non-catalytic subunit [Source:HGNC Symbol;Acc:HGNC:3433]
ENSG00000012174	MBTPS2	366.49593072291	0.979413748633467	0.181451435993793	5.39766325501536	6.7514432100574e-08	4.76878798638765e-07	51360	X	21839636	membrane bound transcription factor peptidase, site 2 [Source:HGNC Symbol;Acc:HGNC:15455]
ENSG00000012211	PRICKLE3	658.788315677088	-2.21956569450448	0.150552984057818	-14.742754575041	3.42523843521538e-49	1.67921823095454e-47	4007	X	49175264	prickle planar cell polarity protein 3 [Source:HGNC Symbol;Acc:HGNC:6645]
ENSG00000012660	ELOVL5	8938.73964147517	0.680970849910561	0.170973770689692	3.9828965996573	6.80803810246438e-05	0.000317667146400704	60481	6	53267398	ELOVL fatty acid elongase 5 [Source:HGNC Symbol;Acc:HGNC:21308]
ENSG00000012963	UBR7	1525.03210584795	0.277936149890985	0.0749454672041642	3.70851180544167	0.000208480942187326	0.00089120562815656	55148	14	93207056	ubiquitin protein ligase E3 component n-recognin 7 (putative) [Source:HGNC Symbol;Acc:HGNC:20344]
ENSG00000012983	MAP4K5	1287.72802286562	0.688224855582107	0.165510067166637	4.15820540323505	3.20757547106649e-05	0.000158097337712697	11183	14	50418501	mitogen-activated protein kinase kinase kinase kinase 5 [Source:HGNC Symbol;Acc:HGNC:6867]
ENSG00000013275	PSMC4	2568.90993452734	-0.331530261106611	0.106956429665866	-3.09967584129649	0.00193732542656413	0.00680172859607068	5704	19	39971005	proteasome 26S subunit, ATPase 4 [Source:HGNC Symbol;Acc:HGNC:9551]
ENSG00000013375	PGM3	671.785557335938	-0.60067248792595	0.115373716483562	-5.20632000280177	1.92622357895985e-07	1.28850437162876e-06	5238	6	83161150	phosphoglucomutase 3 [Source:HGNC Symbol;Acc:HGNC:8907]
ENSG00000013523	ANGEL1	1091.53186654367	0.402947414272802	0.0956458207673525	4.21291187675545	2.52099438263926e-05	0.000126518488884068	23357	14	76786178	angel homolog 1 [Source:HGNC Symbol;Acc:HGNC:19961]
ENSG00000013563	DNASE1L1	709.07367880091	-1.93243178068627	0.171973124251948	-11.2368242950286	2.68881664182409e-29	6.53471646411086e-28	1774	X	154401238	deoxyribonuclease 1 like 1 [Source:HGNC Symbol;Acc:HGNC:2957]
ENSG00000013810	TACC3	4544.82653446667	0.388230234706183	0.147274262808637	2.6361037380349	0.00838640883450295	0.025070248631999	10460	4	1721490	transforming acidic coiled-coil containing protein 3 [Source:HGNC Symbol;Acc:HGNC:11524]
ENSG00000014123	UFL1	2015.21446880863	0.998097656832156	0.186288966574407	5.35779265506581	8.42448402216538e-08	5.88085407918106e-07	23376	6	96521595	UFM1 specific ligase 1 [Source:HGNC Symbol;Acc:HGNC:23039]
ENSG00000014257	ACPP	471.662769785169	1.11086162483159	0.305690954483316	3.63393685203801	0.000279129206534587	0.00116808762127417	55	3	132317367	acid phosphatase, prostate [Source:HGNC Symbol;Acc:HGNC:125]
ENSG00000014824	SLC30A9	1419.16208185751	0.659052064449666	0.148623250206643	4.43438064726302	9.23373565387121e-06	4.94368306880889e-05	10463	4	41990472	solute carrier family 30 member 9 [Source:HGNC Symbol;Acc:HGNC:1329]
ENSG00000015153	YAF2	818.36557663253	0.604949913174464	0.128090842611714	4.72281937443623	2.32597416060499e-06	1.36596375350234e-05	10138	12	42157104	YY1 associated factor 2 [Source:HGNC Symbol;Acc:HGNC:17363]
ENSG00000015171	ZMYND11	2237.67651532288	0.760934193131715	0.137604044376561	5.52988247241758	3.20445404178749e-08	2.36030455706496e-07	10771	10	134465	zinc finger MYND-type containing 11 [Source:HGNC Symbol;Acc:HGNC:16966]
ENSG00000015479	MATR3	2761.70092055678	-5.75050632581282	0.236525501758894	-24.3124157143727	1.44892219241173e-130	3.86982968889966e-128	9782	5	139293648	matrin 3 [Source:HGNC Symbol;Acc:HGNC:6912]
ENSG00000017260	ATP2C1	2431.03888914303	0.374985090545383	0.106964665399943	3.50569124059152	0.000455423195257728	0.00183745880824676	27032	3	130850595	ATPase secretory pathway Ca2+ transporting 1 [Source:HGNC Symbol;Acc:HGNC:13211]
ENSG00000017427	IGF1	2.67169693984426	-4.03602079089622	1.17819633698091	-3.42559271677792	0.000613459516690832	0.00241466103898571	3479	12	102395874	insulin like growth factor 1 [Source:HGNC Symbol;Acc:HGNC:5464]
ENSG00000017797	RALBP1	3617.95411394946	0.519913197662409	0.171668484379476	3.0285885003396	0.00245699100339262	0.00842885326826154	10928	18	9475009	ralA binding protein 1 [Source:HGNC Symbol;Acc:HGNC:9841]
ENSG00000018189	RUFY3	980.509519716107	0.41252554058993	0.1540445104699	2.67796326744495	0.00740713410490161	0.0224969105010279	22902	4	70704204	RUN and FYVE domain containing 3 [Source:HGNC Symbol;Acc:HGNC:30285]
ENSG00000018510	AGPS	2042.66222424793	0.736645514659085	0.137129912144955	5.3718805994742	7.79196991362363e-08	5.45863684659317e-07	8540	2	177392644	alkylglycerone phosphate synthase [Source:HGNC Symbol;Acc:HGNC:327]
ENSG00000019485	PRDM11	326.482635748334	1.38050246249922	0.146758879704719	9.40660262109394	5.12432428665793e-21	8.99915580204857e-20	56981	11	45095806	PR/SET domain 11 [Source:HGNC Symbol;Acc:HGNC:13996]
ENSG00000019991	HGF	228.456182682005	0.988570468882047	0.26267828789347	3.76342664941902	0.000167600901998902	0.000730831144090451	3082	7	81699008	hepatocyte growth factor [Source:HGNC Symbol;Acc:HGNC:4893]
ENSG00000019995	ZRANB1	1114.05635050719	-1.07252353042738	0.112048141945414	-9.57198853819349	1.04868914903892e-21	1.90697799867787e-20	54764	10	124942123	zinc finger RANBP2-type containing 1 [Source:HGNC Symbol;Acc:HGNC:18224]
ENSG00000020181	ADGRA2	236.560083565738	-2.10320024550771	0.299553831002565	-7.02110948963194	2.20113273806112e-12	2.36534129940851e-11	25960	8	37784191	adhesion G protein-coupled receptor A2 [Source:HGNC Symbol;Acc:HGNC:17849]
ENSG00000020256	ZFP64	455.438572549668	0.367897122549772	0.121245290154164	3.03432093800913	0.00241077818818899	0.00829139540511947	55734	20	52051663	ZFP64 zinc finger protein [Source:HGNC Symbol;Acc:HGNC:15940]
ENSG00000020922	MRE11	1450.90246034534	1.44093980427571	0.191180501436126	7.53706467684485	4.80667967740138e-14	5.76441847186957e-13	4361	11	94415578	MRE11 homolog, double strand break repair nuclease [Source:HGNC Symbol;Acc:HGNC:7230]
ENSG00000021574	SPAST	1776.40427140596	1.11696686341478	0.0961758096334294	11.6138025525552	3.50666718124969e-31	9.10951839181785e-30	6683	2	32063547	spastin [Source:HGNC Symbol;Acc:HGNC:11233]
ENSG00000021776	AQR	2924.71854632545	0.889752032821622	0.124645001630572	7.13828890996129	9.44998500946583e-13	1.04258870758478e-11	9716	15	34851782	aquarius intron-binding spliceosomal factor [Source:HGNC Symbol;Acc:HGNC:29513]
ENSG00000022976	ZNF839	618.712686788685	-1.22455343277055	0.105512157700158	-11.6058041031675	3.85050984248128e-31	9.98251490002225e-30	55778	14	102317377	zinc finger protein 839 [Source:HGNC Symbol;Acc:HGNC:20345]
ENSG00000023191	RNH1	4078.25887185073	-0.417255536330091	0.175373599766281	-2.37923802035292	0.0173484698338889	0.047205217716323	6050	11	494512	ribonuclease/angiogenin inhibitor 1 [Source:HGNC Symbol;Acc:HGNC:10074]
ENSG00000023228	NDUFS1	2206.24094029534	0.395220050415365	0.117889437189904	3.35246362894005	0.000800957646633304	0.00306973902237338	4719	2	206114817	NADH:ubiquinone oxidoreductase core subunit S1 [Source:HGNC Symbol;Acc:HGNC:7707]
ENSG00000023287	RB1CC1	3301.9529404144	1.19275430904242	0.197907302657526	6.02683323468089	1.67203368463835e-09	1.41022841033313e-08	9821	8	52622456	RB1 inducible coiled-coil 1 [Source:HGNC Symbol;Acc:HGNC:15574]
ENSG00000023445	BIRC3	9502.20312972089	0.664222249352323	0.201076531711823	3.30333054632287	0.000955436939425911	0.0036092783717948	330	11	102317450	baculoviral IAP repeat containing 3 [Source:HGNC Symbol;Acc:HGNC:591]
ENSG00000023516	AKAP11	3096.71650632738	1.16572228322758	0.123628196316785	9.42925900367043	4.12996188414987e-21	7.28783363452186e-20	11215	13	42272153	A-kinase anchoring protein 11 [Source:HGNC Symbol;Acc:HGNC:369]
ENSG00000023892	DEF6	7641.86770109959	-0.485944727509963	0.138932044778345	-3.49771521958991	0.000469261918408488	0.00189000799397511	50619	6	35297852	DEF6, guanine nucleotide exchange factor [Source:HGNC Symbol;Acc:HGNC:2760]
ENSG00000023909	GCLM	543.858827740005	0.674903270322418	0.128817728611938	5.23921107439767	1.61264507784362e-07	1.08925763424422e-06	2730	1	93885205	glutamate-cysteine ligase modifier subunit [Source:HGNC Symbol;Acc:HGNC:4312]
ENSG00000024048	UBR2	5169.20903619417	0.638328372705666	0.207580310069214	3.0750911417987	0.0021043823546965	0.00732406183988304	23304	6	42564062	ubiquitin protein ligase E3 component n-recognin 2 [Source:HGNC Symbol;Acc:HGNC:21289]
ENSG00000025039	RRAGD	488.135609955164	0.605251852435764	0.206054489357219	2.93733882879149	0.0033104219515921	0.0109776537556675	58528	6	89364636	Ras related GTP binding D [Source:HGNC Symbol;Acc:HGNC:19903]
ENSG00000025293	PHF20	2733.00074243296	0.761928833688652	0.0985300463627274	7.73295925269025	1.05074937366541e-14	1.31100797765358e-13	51230	20	35771974	PHD finger protein 20 [Source:HGNC Symbol;Acc:HGNC:16098]
ENSG00000025423	HSD17B6	32.4851002815599	-2.06051195730977	0.342812822484862	-6.01060351936152	1.84833938791291e-09	1.55229026878765e-08	8630	12	56752161	hydroxysteroid 17-beta dehydrogenase 6 [Source:HGNC Symbol;Acc:HGNC:23316]
ENSG00000025434	NR1H3	212.995885710998	-0.957437477545779	0.129412105253368	-7.39836103949682	1.37875568376786e-13	1.60833920526879e-12	10062	11	47248300	nuclear receptor subfamily 1 group H member 3 [Source:HGNC Symbol;Acc:HGNC:7966]
ENSG00000025770	NCAPH2	1351.69163736367	-0.523524274740422	0.138351641868697	-3.78401201221215	0.000154320370241676	0.000676834466814329	29781	22	50508216	non-SMC condensin II complex subunit H2 [Source:HGNC Symbol;Acc:HGNC:25071]
ENSG00000025772	TOMM34	832.259748398726	-0.347336687325989	0.139566924487498	-2.48867479599081	0.0128220190224138	0.0362545840025023	10953	20	44942130	translocase of outer mitochondrial membrane 34 [Source:HGNC Symbol;Acc:HGNC:15746]
ENSG00000025796	SEC63	2918.33828266056	0.59115300272801	0.0924579888130814	6.39374715280819	1.61869016562888e-10	1.49669007741524e-09	11231	6	107867756	SEC63 homolog, protein translocation regulator [Source:HGNC Symbol;Acc:HGNC:21082]
ENSG00000025800	KPNA6	3033.74028381534	0.386259523088941	0.076652379888719	5.03910672636254	4.67709631839697e-07	2.99278137269025e-06	23633	1	32108038	karyopherin subunit alpha 6 [Source:HGNC Symbol;Acc:HGNC:6399]
ENSG00000026025	VIM	28745.7913865319	-1.24591065187427	0.244149723737034	-5.10305984706419	3.34205255035572e-07	2.1743270081482e-06	7431	10	17228259	vimentin [Source:HGNC Symbol;Acc:HGNC:12692]
ENSG00000026036	RTEL1-TNFRSF6B	57.2533009145156	-0.647013453635284	0.231309555341289	-2.79717564058536	0.00515515002492263	0.0162360946614686	NA	20	63659300	RTEL1-TNFRSF6B readthrough (NMD candidate) [Source:HGNC Symbol;Acc:HGNC:44095]
ENSG00000027847	B4GALT7	660.934176174252	-0.588950873026854	0.150888212775681	-3.90322651579431	9.49187920085621e-05	0.000432968835989954	11285	5	177600100	beta-1,4-galactosyltransferase 7 [Source:HGNC Symbol;Acc:HGNC:930]
ENSG00000028203	VEZT	1396.47716987869	0.564830671828367	0.189904588857721	2.97428658899626	0.00293670654024089	0.00985952019009773	55591	12	95217746	vezatin, adherens junctions transmembrane protein [Source:HGNC Symbol;Acc:HGNC:18258]
ENSG00000028310	BRD9	1721.56126299369	-0.244249161150359	0.0839696751589673	-2.90877820698911	0.00362844176124349	0.0119029230755224	65980	5	850291	bromodomain containing 9 [Source:HGNC Symbol;Acc:HGNC:25818]
ENSG00000029153	ARNTL2	73.2086926260847	1.70487951773869	0.325887396004284	5.23149878958891	1.68141136426802e-07	1.13242414971978e-06	56938	12	27332854	aryl hydrocarbon receptor nuclear translocator like 2 [Source:HGNC Symbol;Acc:HGNC:18984]
ENSG00000029363	BCLAF1	7144.03339547908	0.327353654800717	0.110446963454078	2.96389909295086	0.00303767878689387	0.010162589260955	9774	6	136256627	BCL2 associated transcription factor 1 [Source:HGNC Symbol;Acc:HGNC:16863]
ENSG00000029639	TFB1M	484.263181566649	-0.348350317730334	0.111137262852893	-3.13441512583794	0.00172197059927875	0.00611853189655033	51106	6	155257509	transcription factor B1, mitochondrial [Source:HGNC Symbol;Acc:HGNC:17037]
ENSG00000030066	NUP160	3009.51749623012	0.579748197712743	0.104220563412919	5.56270450597926	2.65625459860425e-08	1.97409762052791e-07	23279	11	47778087	nucleoporin 160 [Source:HGNC Symbol;Acc:HGNC:18017]
ENSG00000030110	BAK1	1556.67861623474	-0.487728330977369	0.193040514613578	-2.526559421755	0.0115185900823756	0.0329948217754565	578	6	33572547	BCL2 antagonist/killer 1 [Source:HGNC Symbol;Acc:HGNC:949]
ENSG00000030419	IKZF2	2436.99700457941	1.16626983337738	0.198080409397774	5.88786057603174	3.91226939289122e-09	3.19969975227211e-08	22807	2	212999691	IKAROS family zinc finger 2 [Source:HGNC Symbol;Acc:HGNC:13177]
ENSG00000031003	FAM13B	2863.58386641611	0.455337872122798	0.102017258543832	4.46334158182813	8.06912621604579e-06	4.35930038304707e-05	51306	5	137937960	family with sequence similarity 13 member B [Source:HGNC Symbol;Acc:HGNC:1335]
ENSG00000031081	ARHGAP31	786.314660742313	0.802010508346756	0.236548443494715	3.39047045289341	0.000697727753026192	0.00271097735832574	57514	3	119294373	Rho GTPase activating protein 31 [Source:HGNC Symbol;Acc:HGNC:29216]
ENSG00000031698	SARS	4547.21621550178	-0.264516061907257	0.0888998935040327	-2.97543733160105	0.00292571121729864	0.00982958989056792	6301	1	109213918	seryl-tRNA synthetase [Source:HGNC Symbol;Acc:HGNC:10537]
ENSG00000032219	ARID4A	2449.09793570023	1.11411038497154	0.20341261297872	5.47709588238805	4.32362965268781e-08	3.12980983328389e-07	5926	14	58298385	AT-rich interaction domain 4A [Source:HGNC Symbol;Acc:HGNC:9885]
ENSG00000032389	EIPR1	889.463354104821	-0.324219170207964	0.117069401689046	-2.76946123863465	0.00561490848665907	0.0175312047732512	7260	2	3188925	EARP complex and GARP complex interacting protein 1 [Source:HGNC Symbol;Acc:HGNC:12383]
ENSG00000033011	ALG1	629.838173266185	-1.26162665730669	0.112305879649774	-11.2338433325225	2.78112235111289e-29	6.75264934493698e-28	56052	16	5033960	ALG1, chitobiosyldiphosphodolichol beta-mannosyltransferase [Source:HGNC Symbol;Acc:HGNC:18294]
ENSG00000033030	ZCCHC8	1691.97520213649	0.220255893965743	0.0827543840519687	2.66156163796017	0.00777790988743405	0.0234563172799117	55596	12	122471600	zinc finger CCHC-type containing 8 [Source:HGNC Symbol;Acc:HGNC:25265]
ENSG00000033178	UBA6	2469.27274397811	0.668825123279621	0.105639352399162	6.33121188354546	2.43243038125473e-10	2.21475550338676e-09	55236	4	67612652	ubiquitin like modifier activating enzyme 6 [Source:HGNC Symbol;Acc:HGNC:25581]
ENSG00000033800	PIAS1	3097.89818430405	1.26348828927906	0.104943198330894	12.0397349173139	2.19660346911468e-33	6.13517570240745e-32	8554	15	68054179	protein inhibitor of activated STAT 1 [Source:HGNC Symbol;Acc:HGNC:2752]
ENSG00000033867	SLC4A7	1840.12782908614	1.228966448929	0.19295400154338	6.36921980937875	1.89992159108381e-10	1.74289765994236e-09	9497	3	27372721	solute carrier family 4 member 7 [Source:HGNC Symbol;Acc:HGNC:11033]
ENSG00000035403	VCL	5431.17473902122	0.56309437678441	0.218713691286669	2.57457305700337	0.0100363888380342	0.0292923175648487	7414	10	73995193	vinculin [Source:HGNC Symbol;Acc:HGNC:12665]
ENSG00000035681	NSMAF	2569.2135117318	0.279769780003721	0.106146964078925	2.63568329467906	0.00839680618631257	0.0250896294857306	8439	8	58583504	neutral sphingomyelinase activation associated factor [Source:HGNC Symbol;Acc:HGNC:8017]
ENSG00000035687	ADSS	2714.01191802751	0.415467646629115	0.102354969313791	4.05908623112779	4.92651198650414e-05	0.000235707720347017	159	1	244408494	adenylosuccinate synthase [Source:HGNC Symbol;Acc:HGNC:292]
ENSG00000035928	RFC1	2742.33395800691	0.488247005560704	0.113316051883753	4.30871882177453	1.64202965045178e-05	8.50366395426854e-05	5981	4	39287456	replication factor C subunit 1 [Source:HGNC Symbol;Acc:HGNC:9969]
ENSG00000036054	TBC1D23	1741.24164256254	0.729887933729296	0.131740982571026	5.54032556524915	3.01909835711936e-08	2.23197582254597e-07	55773	3	100261000	TBC1 domain family member 23 [Source:HGNC Symbol;Acc:HGNC:25622]
ENSG00000036549		1943.67516443149	0.922814459225676	0.196284116315824	4.70142198231085	2.58355975782385e-06	1.50619536586183e-05	26009	1	77562416	ZZ-type zinc finger-containing protein 3 [Source:UniProtKB/Swiss-Prot;Acc:Q8IYH5]
ENSG00000037757	MRI1	744.711034363568	-1.27424392905105	0.166241134178457	-7.66503389999237	1.78783973963474e-14	2.19751730221643e-13	84245	19	13764532	methylthioribose-1-phosphate isomerase 1 [Source:HGNC Symbol;Acc:HGNC:28469]
ENSG00000037897	METTL1	194.568218863086	-0.399421871915255	0.148957681619627	-2.68144527742587	0.00733049026291608	0.0222958209182881	4234	12	57768471	methyltransferase like 1 [Source:HGNC Symbol;Acc:HGNC:7030]
ENSG00000038219	BOD1L1	5057.90444708718	1.25936364380396	0.210953402895132	5.96986645638519	2.37447860591601e-09	1.97860355722088e-08	259282	4	13568738	biorientation of chromosomes in cell division 1 like 1 [Source:HGNC Symbol;Acc:HGNC:31792]
ENSG00000038274	MAT2B	8790.09822531315	0.51333136332778	0.0942170552226329	5.44839108073149	5.08275019407687e-08	3.64740316194041e-07	27430	5	163503114	methionine adenosyltransferase 2B [Source:HGNC Symbol;Acc:HGNC:6905]
ENSG00000038382	TRIO	1312.31980123908	0.607807876132827	0.155541625651769	3.90768627745736	9.31841930642349e-05	0.000425928656507006	7204	5	14143702	trio Rho guanine nucleotide exchange factor [Source:HGNC Symbol;Acc:HGNC:12303]
ENSG00000038427	VCAN	12033.6486781465	0.974366321715306	0.386811716496674	2.51896796338041	0.0117699365157919	0.0336358863424994	1462	5	83471465	versican [Source:HGNC Symbol;Acc:HGNC:2464]
ENSG00000039319	ZFYVE16	1797.08464655746	1.11416441685485	0.219200802530347	5.08284825599852	3.71816738207471e-07	2.40499020374358e-06	9765	5	80408013	zinc finger FYVE-type containing 16 [Source:HGNC Symbol;Acc:HGNC:20756]
ENSG00000039523	RIPOR1	1790.04928304248	-0.618626249191491	0.227439248701272	-2.71996259539188	0.00652893012262777	0.0200649368745267	79567	16	67518418	RHO family interacting cell polarization regulator 1 [Source:HGNC Symbol;Acc:HGNC:25836]
ENSG00000040199	PHLPP2	518.657262479531	0.679059004758283	0.14780024916852	4.59443748287615	4.3391818894415e-06	2.43769990458545e-05	23035	16	71637835	PH domain and leucine rich repeat protein phosphatase 2 [Source:HGNC Symbol;Acc:HGNC:29149]
ENSG00000040341	STAU2	937.921997585369	0.848254898566959	0.137682748076537	6.16093817429776	7.23152230179438e-10	6.30024572946e-09	27067	8	73420369	staufen double-stranded RNA binding protein 2 [Source:HGNC Symbol;Acc:HGNC:11371]
ENSG00000040487	PQLC2	265.617448725672	-0.496378458769584	0.17745350411649	-2.79723109014367	0.00515426531099972	0.0162353025275225	54896	1	19312326	PQ loop repeat containing 2 [Source:HGNC Symbol;Acc:HGNC:26001]
ENSG00000040933	INPP4A	6084.69110884314	0.418146098589293	0.104623004101824	3.99669367343279	6.42333328019976e-05	0.000301306742232568	3631	2	98444854	inositol polyphosphate-4-phosphatase type I A [Source:HGNC Symbol;Acc:HGNC:6074]
ENSG00000041353	RAB27B	352.354788641417	0.638658829316316	0.215143577922265	2.96852378994586	0.00299233937960165	0.0100331609380131	5874	18	54717860	RAB27B, member RAS oncogene family [Source:HGNC Symbol;Acc:HGNC:9767]
ENSG00000041988	THAP3	782.481160077228	-1.56154535974209	0.141675364305818	-11.0219964310193	2.99345135187122e-28	6.95218230633859e-27	90326	1	6624866	THAP domain containing 3 [Source:HGNC Symbol;Acc:HGNC:20855]
ENSG00000042429	MED17	668.880611978262	-2.4287860057503	0.0803296084614393	-30.2352526331084	8.15361986196082e-201	6.14878862531398e-198	9440	11	93784227	mediator complex subunit 17 [Source:HGNC Symbol;Acc:HGNC:2375]
ENSG00000042753	AP2S1	2182.05378719353	-0.421295114244229	0.115077681910866	-3.66096281441039	0.000251269228937767	0.00105823637154473	1175	19	46838136	adaptor related protein complex 2 sigma 1 subunit [Source:HGNC Symbol;Acc:HGNC:565]
ENSG00000043093	DCUN1D1	1437.28282240022	0.929525682585198	0.147640066556262	6.29589043317708	3.05640212608996e-10	2.75645974368437e-09	54165	3	182938074	defective in cullin neddylation 1 domain containing 1 [Source:HGNC Symbol;Acc:HGNC:18184]
ENSG00000043143	JADE2	4973.90793484947	0.332718706697007	0.117550171353364	2.83043999737636	0.004648402929083	0.0148517197634502	23338	5	134524312	jade family PHD finger 2 [Source:HGNC Symbol;Acc:HGNC:22984]
ENSG00000044090	CUL7	768.099686838396	-0.465571616032941	0.151880258550457	-3.06538598548849	0.00217389244315735	0.00754447783467168	9820	6	43037617	cullin 7 [Source:HGNC Symbol;Acc:HGNC:21024]
ENSG00000044446	PHKA2	1880.67145030031	-0.35539397438129	0.113290056450652	-3.13702707471151	0.00170670365990283	0.00606933173923836	5256	X	18892300	phosphorylase kinase regulatory subunit alpha 2 [Source:HGNC Symbol;Acc:HGNC:8926]
ENSG00000044459	CNTLN	136.549969110899	0.874727435583877	0.321993402330578	2.71660049321703	0.00659561685939428	0.0202601672786473	54875	9	17134982	centlein [Source:HGNC Symbol;Acc:HGNC:23432]
ENSG00000044574	HSPA5	10004.4632471655	0.384026145398402	0.155278070876574	2.47315118761137	0.0133927471916298	0.0377103050728518	3309	9	125234853	heat shock protein family A (Hsp70) member 5 [Source:HGNC Symbol;Acc:HGNC:5238]
ENSG00000047056	WDR37	2360.11129955366	0.250370991377434	0.075973551827269	3.2955019918862	0.000982460070003666	0.00369846956319102	22884	10	1049538	WD repeat domain 37 [Source:HGNC Symbol;Acc:HGNC:31406]
ENSG00000047188	YTHDC2	1805.20888111123	0.571234138584299	0.130102512036444	4.39064649592843	1.13014144355025e-05	5.98200384240883e-05	64848	5	113513683	YTH domain containing 2 [Source:HGNC Symbol;Acc:HGNC:24721]
ENSG00000047315	POLR2B	6020.31663476931	0.341565648528618	0.134557205741954	2.53844189647972	0.0111347290538054	0.0320384303601808	5431	4	56977722	RNA polymerase II subunit B [Source:HGNC Symbol;Acc:HGNC:9188]
ENSG00000047346	FAM214A	2822.80496280669	0.488268822437969	0.136763180137215	3.57017745527771	0.000356739474989326	0.00146512896663885	56204	15	52581317	family with sequence similarity 214 member A [Source:HGNC Symbol;Acc:HGNC:25609]
ENSG00000047365	ARAP2	2758.81357291871	0.829670979836711	0.212853159726691	3.89785606613513	9.70480668403743e-05	0.000442052306588594	116984	4	35948221	ArfGAP with RhoGAP domain, ankyrin repeat and PH domain 2 [Source:HGNC Symbol;Acc:HGNC:16924]
ENSG00000047410	TPR	7953.27488194729	0.489776163044347	0.136738651723066	3.58184139504522	0.000341180913690795	0.00140638473698771	7175	1	186311652	translocated promoter region, nuclear basket protein [Source:HGNC Symbol;Acc:HGNC:12017]
ENSG00000047457	CP	111.620845469031	-5.99710237128322	0.357170853296918	-16.790570439682	2.86081934545083e-63	2.13230837259765e-61	1356	3	149162410	ceruloplasmin [Source:HGNC Symbol;Acc:HGNC:2295]
ENSG00000047579	DTNBP1	1016.15956775691	-0.297342355340026	0.111617000286152	-2.66395221675668	0.00772285318209104	0.0233204517240389	84062	6	15522801	dystrobrevin binding protein 1 [Source:HGNC Symbol;Acc:HGNC:17328]
ENSG00000047634	SCML1	1215.86121792006	1.13135295326336	0.273558175948792	4.13569416940088	3.53883239575322e-05	0.000173391291089457	6322	X	17737449	Scm polycomb group protein like 1 [Source:HGNC Symbol;Acc:HGNC:10580]
ENSG00000047662	FAM184B	283.780421066661	-5.19324545453941	0.199887696975902	-25.980815893664	8.15927902012977e-149	2.98862734394468e-146	27146	4	17629306	family with sequence similarity 184 member B [Source:HGNC Symbol;Acc:HGNC:29235]
ENSG00000047932	GOPC	2202.85705279616	0.507410425091705	0.162206806676717	3.12816974507729	0.00175898563460074	0.00623881472833904	57120	6	117560269	golgi associated PDZ and coiled-coil motif containing [Source:HGNC Symbol;Acc:HGNC:17643]
ENSG00000048052	HDAC9	1473.60639063249	0.900146990070606	0.195082268080182	4.61419174038223	3.94627992229304e-06	2.22967424432776e-05	9734	7	18086949	histone deacetylase 9 [Source:HGNC Symbol;Acc:HGNC:14065]
ENSG00000048140	TSPAN17	1369.58678822207	-0.394601300316047	0.123350484779704	-3.19902512763349	0.00137893149655062	0.00500861362396342	26262	5	176647387	tetraspanin 17 [Source:HGNC Symbol;Acc:HGNC:13594]
ENSG00000048162	NOP16	1274.72854990641	-2.87592291950643	0.117558961585131	-24.4636638562328	3.60082640621938e-132	1.00353466364636e-129	51491	5	176383938	NOP16 nucleolar protein [Source:HGNC Symbol;Acc:HGNC:26934]
ENSG00000048392	RRM2B	1866.80430187422	0.978373338037253	0.198347030600923	4.93263415677624	8.11280209070313e-07	5.04639120828792e-06	50484	8	102204502	ribonucleotide reductase regulatory TP53 inducible subunit M2B [Source:HGNC Symbol;Acc:HGNC:17296]
ENSG00000048405	ZNF800	1976.43193199592	0.81224693229527	0.0985698069541472	8.24032183276073	1.71748042368987e-16	2.3984857333011e-15	168850	7	127346790	zinc finger protein 800 [Source:HGNC Symbol;Acc:HGNC:27267]
ENSG00000048471	SNX29	2525.49501658222	0.699703097445094	0.140053431197164	4.99597254750631	5.85399884501245e-07	3.69878093607983e-06	92017	16	11976737	sorting nexin 29 [Source:HGNC Symbol;Acc:HGNC:30542]
ENSG00000048544	MRPS10	1418.0824489355	0.31772239658974	0.120639547657993	2.63365043020939	0.00844724071727394	0.025210947734944	55173	6	42206801	mitochondrial ribosomal protein S10 [Source:HGNC Symbol;Acc:HGNC:14502]
ENSG00000048649	RSF1	2352.61095450136	0.845791197818957	0.148964393782606	5.6778078058927	1.3643187963617e-08	1.05048450266409e-07	51773	11	77659996	remodeling and spacing factor 1 [Source:HGNC Symbol;Acc:HGNC:18118]
ENSG00000048707	VPS13D	2861.76730646757	0.585460611261998	0.157148342857245	3.72552838049227	0.000194906520882195	0.000839053592246389	55187	1	12230032	vacuolar protein sorting 13 homolog D [Source:HGNC Symbol;Acc:HGNC:23595]
ENSG00000048740	CELF2	14773.9528673641	0.520586720970635	0.113496959678917	4.58679001132169	4.50112998900107e-06	2.52536045772401e-05	10659	10	10798397	CUGBP Elav-like family member 2 [Source:HGNC Symbol;Acc:HGNC:2550]
ENSG00000048828	FAM120A	6616.53023408699	0.64340453337479	0.102643834161656	6.26832131349926	3.64961100028068e-10	3.26048871244588e-09	23196	9	93451722	family with sequence similarity 120A [Source:HGNC Symbol;Acc:HGNC:13247]
ENSG00000048991	R3HDM1	1744.31720410728	0.508452219760123	0.0919603931275319	5.52903486455299	3.21997352970829e-08	2.36969349316075e-07	23518	2	135531455	R3H domain containing 1 [Source:HGNC Symbol;Acc:HGNC:9757]
ENSG00000049089	COL9A2	476.468745008978	-0.660108591000545	0.27116235998342	-2.43436659513107	0.014917877746384	0.0414717971828349	1298	1	40300487	collagen type IX alpha 2 chain [Source:HGNC Symbol;Acc:HGNC:2218]
ENSG00000049239	H6PD	2643.61050734001	0.386705682313866	0.119253786670407	3.2427119767915	0.0011839783625928	0.00436982945399155	9563	1	9234775	hexose-6-phosphate dehydrogenase/glucose 1-dehydrogenase [Source:HGNC Symbol;Acc:HGNC:4795]
ENSG00000049249	TNFRSF9	126.058010816994	2.22913104061869	0.461812118575176	4.82692192551422	1.38659448624933e-06	8.37904374910036e-06	3604	1	7915894	TNF receptor superfamily member 9 [Source:HGNC Symbol;Acc:HGNC:11924]
ENSG00000049323	LTBP1	138.513569266639	1.04609473927678	0.373651802128615	2.79965126172924	0.00511578419887639	0.0161341399356697	4052	2	32946972	latent transforming growth factor beta binding protein 1 [Source:HGNC Symbol;Acc:HGNC:6714]
ENSG00000049618	ARID1B	3164.90886986601	0.759479411583021	0.10793853629018	7.0362211466464	1.97523359663766e-12	2.13152312364434e-11	57492	6	156777374	AT-rich interaction domain 1B [Source:HGNC Symbol;Acc:HGNC:18040]
ENSG00000049883	PTCD2	533.904936515117	2.36286929735281	0.16903754253511	13.9783699047922	2.11271754744904e-44	8.9095522889134e-43	79810	5	72320367	pentatricopeptide repeat domain 2 [Source:HGNC Symbol;Acc:HGNC:25734]
ENSG00000050393	MCUR1	707.614104544651	0.539237075823029	0.134255662185835	4.01649410567596	5.90703406935224e-05	0.000278873786665792	63933	6	13786557	mitochondrial calcium uniporter regulator 1 [Source:HGNC Symbol;Acc:HGNC:21097]
ENSG00000050405	LIMA1	730.75370958119	0.714881346362971	0.246104935565101	2.90478264778183	0.00367508211847047	0.0120482170461045	51474	12	50175788	LIM domain and actin binding 1 [Source:HGNC Symbol;Acc:HGNC:24636]
ENSG00000050438	SLC4A8	274.405140315486	1.18531225346491	0.188108999527421	6.30119907310509	2.95351755907506e-10	2.66742480502588e-09	9498	12	51391317	solute carrier family 4 member 8 [Source:HGNC Symbol;Acc:HGNC:11034]
ENSG00000050748	MAPK9	1354.45445124493	0.518229386352562	0.0892952504329797	5.80354927994202	6.49256589088586e-09	5.15864237503296e-08	5601	5	180233143	mitogen-activated protein kinase 9 [Source:HGNC Symbol;Acc:HGNC:6886]
ENSG00000051382	PIK3CB	1634.6411685798	0.731364443453533	0.14570637607834	5.01944021351754	5.18222705446972e-07	3.29462687023565e-06	5291	3	138652699	phosphatidylinositol-4,5-bisphosphate 3-kinase catalytic subunit beta [Source:HGNC Symbol;Acc:HGNC:8976]
ENSG00000051523	CYBA	13151.0934877124	-0.532559450650285	0.195904699614159	-2.71846184241205	0.00655862201277144	0.0201513563100611	1535	16	88643283	cytochrome b-245 alpha chain [Source:HGNC Symbol;Acc:HGNC:2577]
ENSG00000051620	HEBP2	2854.59289265644	0.439389267977114	0.176755541721661	2.48585851225545	0.0129239337161572	0.0365105399385491	23593	6	138403531	heme binding protein 2 [Source:HGNC Symbol;Acc:HGNC:15716]
ENSG00000051825	MPHOSPH9	1518.44592198695	0.557625800176402	0.14503550491279	3.84475374158695	0.000120673561492904	0.000539224488790179	10198	12	123152320	M-phase phosphoprotein 9 [Source:HGNC Symbol;Acc:HGNC:7215]
ENSG00000052723	SIKE1	2214.02962729977	0.859752692505884	0.154169902280376	5.57665718009162	2.45184379084391e-08	1.83067195099703e-07	80143	1	114769479	suppressor of IKBKE 1 [Source:HGNC Symbol;Acc:HGNC:26119]
ENSG00000052795	FNIP2	622.664903928296	1.29554584860438	0.221382585022958	5.85206758006744	4.85499263745696e-09	3.92563895378103e-08	57600	4	158769138	folliculin interacting protein 2 [Source:HGNC Symbol;Acc:HGNC:29280]
ENSG00000052802	MSMO1	1085.23378312797	0.443996197563808	0.117384105215008	3.7824217916945	0.000155309898419419	0.000680941483494169	6307	4	165327623	methylsterol monooxygenase 1 [Source:HGNC Symbol;Acc:HGNC:10545]
ENSG00000053254	FOXN3	5313.20191054262	0.322626816821154	0.116590029284498	2.76719046046291	0.00565417114638726	0.0176366117023564	1112	14	89124871	forkhead box N3 [Source:HGNC Symbol;Acc:HGNC:1928]
ENSG00000053371	AKR7A2	1069.94463602119	-0.327110140731405	0.130411447279571	-2.50829315642943	0.012131597171246	0.0345232132597943	8574	1	19303965	aldo-keto reductase family 7 member A2 [Source:HGNC Symbol;Acc:HGNC:389]
ENSG00000053501	USE1	650.265838642924	-0.513629816215208	0.122609963575681	-4.18913603133215	2.80018513367154e-05	0.000139275939529269	55850	19	17215346	unconventional SNARE in the ER 1 [Source:HGNC Symbol;Acc:HGNC:30882]
ENSG00000053524	MCF2L2	51.5282366089775	-2.01235883445482	0.3149102591305	-6.3902612763749	1.65602550512244e-10	1.53010789013835e-09	23101	3	183178043	MCF.2 cell line derived transforming sequence-like 2 [Source:HGNC Symbol;Acc:HGNC:30319]
ENSG00000053702	NRIP2	195.356382396159	-0.558890889653772	0.219721487538255	-2.54363328737461	0.0109706192582852	0.0316407961510049	83714	12	2825348	nuclear receptor interacting protein 2 [Source:HGNC Symbol;Acc:HGNC:23078]
ENSG00000053770	AP5M1	2281.44121539955	1.1134575018502	0.103970965986314	10.7093118861353	9.20434027732213e-27	2.02748526383625e-25	55745	14	57268909	adaptor related protein complex 5 mu 1 subunit [Source:HGNC Symbol;Acc:HGNC:20192]
ENSG00000054116	TRAPPC3	2130.16419588956	-0.385687393067455	0.0767321543929336	-5.02641162780872	4.9974261456932e-07	3.18424469124189e-06	27095	1	36136570	trafficking protein particle complex 3 [Source:HGNC Symbol;Acc:HGNC:19942]
ENSG00000054118	THRAP3	7776.750236808	0.302897471868197	0.0988528123094989	3.0641259949171	0.00218306947734945	0.00757530131265936	9967	1	36224416	thyroid hormone receptor associated protein 3 [Source:HGNC Symbol;Acc:HGNC:22964]
ENSG00000054148	PHPT1	624.530636887935	-0.409450856177147	0.159459454519646	-2.5677427369269	0.0102363093611977	0.0297842682729356	29085	9	136848724	phosphohistidine phosphatase 1 [Source:HGNC Symbol;Acc:HGNC:30033]
ENSG00000054219	LY75	1249.21350691937	0.717354542169376	0.160259620881875	4.47620266553687	7.59823619355287e-06	4.11531001273121e-05	4065	2	159803355	lymphocyte antigen 75 [Source:HGNC Symbol;Acc:HGNC:6729]
ENSG00000054267	ARID4B	3629.29766384259	1.28846711302165	0.227697637111934	5.65867581835401	1.52545389756232e-08	1.16754143085068e-07	51742	1	235131634	AT-rich interaction domain 4B [Source:HGNC Symbol;Acc:HGNC:15550]
ENSG00000054277	OPN3	750.28508143732	-2.58441776853206	0.220626699835666	-11.7139846195273	1.08078306105104e-31	2.85683275106686e-30	23596	1	241590102	opsin 3 [Source:HGNC Symbol;Acc:HGNC:14007]
ENSG00000054523	KIF1B	1162.15403013415	0.787035732943368	0.281005774243347	2.80078135427141	0.00509790463943539	0.0160854387097125	23095	1	10210805	kinesin family member 1B [Source:HGNC Symbol;Acc:HGNC:16636]
ENSG00000054690	PLEKHH1	51.6610058840414	-2.30675714318237	0.311404479369986	-7.40759139961397	1.28613842893382e-13	1.5023503106088e-12	57475	14	67533301	pleckstrin homology, MyTH4 and FERM domain containing H1 [Source:HGNC Symbol;Acc:HGNC:17733]
ENSG00000054965	FAM168A	2605.20249689953	0.307060156836495	0.100450574093937	3.05682829198514	0.00223692376112978	0.00775168607046461	23201	11	73400487	family with sequence similarity 168 member A [Source:HGNC Symbol;Acc:HGNC:28999]
ENSG00000054967	RELT	1567.63943969657	-1.04290568781721	0.184803083843376	-5.6433348736815	1.66787488523528e-08	1.27236870150052e-07	84957	11	73376264	RELT, TNF receptor [Source:HGNC Symbol;Acc:HGNC:13764]
ENSG00000054983	GALC	1451.80025604831	0.520297626964547	0.19078164806429	2.7271890784234	0.00638764249877273	0.0196802635987182	2581	14	87837820	galactosylceramidase [Source:HGNC Symbol;Acc:HGNC:4115]
ENSG00000055070	SZRD1	5134.78164992205	-0.493733659735583	0.0743918973106854	-6.63692791264063	3.20288185411173e-11	3.13681782809109e-10	26099	1	16352575	SUZ RNA binding domain containing 1 [Source:HGNC Symbol;Acc:HGNC:30232]
ENSG00000055147	FAM114A2	1026.30958548137	0.486308924709324	0.121066588102015	4.01687147819464	5.89758665197821e-05	0.000278530340314462	10827	5	153990128	family with sequence similarity 114 member A2 [Source:HGNC Symbol;Acc:HGNC:1333]
ENSG00000055163	CYFIP2	15650.6651119983	0.263718015247434	0.0864051477807906	3.05210999599799	0.00227238812976205	0.00786183128418552	26999	5	157266079	cytoplasmic FMR1 interacting protein 2 [Source:HGNC Symbol;Acc:HGNC:13760]
ENSG00000055208	TAB2	5099.00404318974	0.880849887143956	0.152984978109673	5.75775411434503	8.52403944580697e-09	6.6918668521277e-08	23118	6	149218641	TGF-beta activated kinase 1/MAP3K7 binding protein 2 [Source:HGNC Symbol;Acc:HGNC:17075]
ENSG00000055609	KMT2C	4111.54193675095	1.38005776549354	0.175311000319095	7.87205459430158	3.48863851940593e-15	4.49943116889175e-14	58508	7	152134922	lysine methyltransferase 2C [Source:HGNC Symbol;Acc:HGNC:13726]
ENSG00000055917	PUM2	8859.27645726979	0.72753167120602	0.0922052096929213	7.89035319836026	3.01332488865485e-15	3.90407529788329e-14	23369	2	20248691	pumilio RNA binding family member 2 [Source:HGNC Symbol;Acc:HGNC:14958]
ENSG00000055950	MRPL43	1072.63609467343	-0.677159642711085	0.109676300887707	-6.17416558755386	6.6513802936062e-10	5.81457179434241e-09	84545	10	100969458	mitochondrial ribosomal protein L43 [Source:HGNC Symbol;Acc:HGNC:14517]
ENSG00000055955	ITIH4	17.7962499058076	-1.10107236184757	0.388641288234432	-2.83313275038186	0.00460942392650598	0.0147345255548701	3700	3	52812975	inter-alpha-trypsin inhibitor heavy chain family member 4 [Source:HGNC Symbol;Acc:HGNC:6169]
ENSG00000056097	ZFR	4045.91356406827	0.756433899261912	0.106635890475244	7.09361450343512	1.30653756363341e-12	1.42977478154335e-11	51663	5	32354350	zinc finger RNA binding protein [Source:HGNC Symbol;Acc:HGNC:17277]
ENSG00000056277	ZNF280C	202.735280671489	0.863010703224291	0.135480087251385	6.37001880300656	1.89005027418909e-10	1.73508374615854e-09	55609	X	130202711	zinc finger protein 280C [Source:HGNC Symbol;Acc:HGNC:25955]
ENSG00000056558	TRAF1	3724.74696391377	-0.446296319197427	0.164029771370902	-2.72082510063535	0.00651192050835135	0.0200198611311905	7185	9	120902393	TNF receptor associated factor 1 [Source:HGNC Symbol;Acc:HGNC:12031]
ENSG00000056586	RC3H2	3092.67626958863	0.664017962503316	0.0952203236410452	6.97348987183118	3.09173704966914e-12	3.27300321855974e-11	54542	9	122844556	ring finger and CCCH-type domains 2 [Source:HGNC Symbol;Acc:HGNC:21461]
ENSG00000057019	DCBLD2	114.977411510431	0.677764249380302	0.189865033225111	3.56971601283066	0.00035736843113041	0.0014672420455058	131566	3	98795941	discoidin, CUB and LCCL domain containing 2 [Source:HGNC Symbol;Acc:HGNC:24627]
ENSG00000057252	SOAT1	2771.94410785671	0.839425266457311	0.177156038247301	4.73833844311599	2.15477718016394e-06	1.27124912331807e-05	6646	1	179293714	sterol O-acyltransferase 1 [Source:HGNC Symbol;Acc:HGNC:11177]
ENSG00000057294	PKP2	53.9526803623513	1.19426353661902	0.403364566253025	2.96075470315326	0.00306886252213056	0.0102562089503946	5318	12	32790745	plakophilin 2 [Source:HGNC Symbol;Acc:HGNC:9024]
ENSG00000057657	PRDM1	1016.68442071246	0.702662230346572	0.263611831141441	2.6655185668414	0.00768696868659417	0.0232339829216403	639	6	106086320	PR/SET domain 1 [Source:HGNC Symbol;Acc:HGNC:9346]
ENSG00000057704	TMCC3	1426.28167584901	0.735019320331392	0.292833225210171	2.51002706336979	0.0120721909134752	0.0343961523526508	57458	12	94567124	transmembrane and coiled-coil domain family 3 [Source:HGNC Symbol;Acc:HGNC:29199]
ENSG00000058056	USP13	362.249540120499	0.352073113029687	0.138316777870663	2.54541147104296	0.0109149036676896	0.0315049116334077	8975	3	179652755	ubiquitin specific peptidase 13 [Source:HGNC Symbol;Acc:HGNC:12611]
ENSG00000058063	ATP11B	6254.0995601886	0.944750008778461	0.17564873674473	5.37863252698177	7.50537240134239e-08	5.26793726718913e-07	23200	3	182793500	ATPase phospholipid transporting 11B (putative) [Source:HGNC Symbol;Acc:HGNC:13553]
ENSG00000058091	CDK14	729.154357702871	0.537695995518008	0.221861421918788	2.42356688633696	0.01536892278331	0.0426009924501695	5218	7	90466424	cyclin dependent kinase 14 [Source:HGNC Symbol;Acc:HGNC:8883]
ENSG00000058272	PPP1R12A	5400.19936041914	1.21412299530851	0.181293388118571	6.6970064816398	2.12732189604804e-11	2.11741201143912e-10	4659	12	79773563	protein phosphatase 1 regulatory subunit 12A [Source:HGNC Symbol;Acc:HGNC:7618]
ENSG00000058453	CROCC	906.156126958965	-0.622730818527828	0.171842801929455	-3.62383999525027	0.00029026121035206	0.00121032646502306	9696	1	16740273	ciliary rootlet coiled-coil, rootletin [Source:HGNC Symbol;Acc:HGNC:21299]
ENSG00000058668	ATP2B4	4480.17202260672	0.562033986903446	0.176743215849668	3.17994659201795	0.00147302198154922	0.0053112478704714	493	1	203626561	ATPase plasma membrane Ca2+ transporting 4 [Source:HGNC Symbol;Acc:HGNC:817]
ENSG00000058673	ZC3H11A	1907.86654578857	-8.91261583691625	0.281237822382065	-31.6906729024817	2.08869389399398e-220	2.32843962791329e-217	9877	1	203795654	zinc finger CCCH-type containing 11A [Source:HGNC Symbol;Acc:HGNC:29093]
ENSG00000058804	NDC1	1105.19770618419	0.516952327751435	0.133700324959313	3.86650015928346	0.000110408391880782	0.000497429479498025	55706	1	53765460	NDC1 transmembrane nucleoporin [Source:HGNC Symbol;Acc:HGNC:25525]
ENSG00000059145	UNKL	1020.62983888028	-0.697890950533935	0.137414753504827	-5.07871922580294	3.79987790348866e-07	2.45386125905325e-06	64718	16	1363205	unkempt family like zinc finger [Source:HGNC Symbol;Acc:HGNC:14184]
ENSG00000059758	CDK17	2224.05681740113	1.2018358599613	0.184989203071018	6.49678921801674	8.20522951468541e-11	7.77465206047797e-10	5128	12	96278261	cyclin dependent kinase 17 [Source:HGNC Symbol;Acc:HGNC:8750]
ENSG00000059769	DNAJC25	237.074363532191	0.455004620135344	0.174523051617975	2.60713192851644	0.00913041739730269	0.0269580725549103	548645	9	111631352	DnaJ heat shock protein family (Hsp40) member C25 [Source:HGNC Symbol;Acc:HGNC:34187]
ENSG00000059804	SLC2A3	8840.42414067305	0.9536582676262	0.308299215392118	3.09328801376697	0.00197951919719839	0.00693656856856179	6515	12	7919230	solute carrier family 2 member 3 [Source:HGNC Symbol;Acc:HGNC:11007]
ENSG00000059915	PSD	282.437802678734	-1.01667915973742	0.182369459303346	-5.57483234101342	2.47768371013732e-08	1.84727567106487e-07	5662	10	102402617	pleckstrin and Sec7 domain containing [Source:HGNC Symbol;Acc:HGNC:9507]
ENSG00000060237	WNK1	8013.53543730564	0.842105642745081	0.150571544035637	5.59272768396248	2.23529736171761e-08	1.67532956312305e-07	65125	12	752593	WNK lysine deficient protein kinase 1 [Source:HGNC Symbol;Acc:HGNC:14540]
ENSG00000060339	CCAR1	2950.42694952985	0.745385266098402	0.202205697455343	3.68627232307843	0.000227562841026739	0.000966331772760117	55749	10	68721012	cell division cycle and apoptosis regulator 1 [Source:HGNC Symbol;Acc:HGNC:24236]
ENSG00000060709	RIMBP2	66.3917760402235	6.030419241837	1.9806006590411	3.0447426210373	0.00232879509600882	0.00803421774242008	23504	12	130396137	RIMS binding protein 2 [Source:HGNC Symbol;Acc:HGNC:30339]
ENSG00000060749	QSER1	978.609585780945	0.963846325866311	0.142854867391329	6.7470317495448	1.50900264892359e-11	1.51431811813702e-10	79832	11	32893178	glutamine and serine rich 1 [Source:HGNC Symbol;Acc:HGNC:26154]
ENSG00000060971	ACAA1	2797.88848313126	-0.917436349875546	0.167970167106833	-5.46190056054437	4.71063935759548e-08	3.39940312774411e-07	30	3	38103129	acetyl-CoA acyltransferase 1 [Source:HGNC Symbol;Acc:HGNC:82]
ENSG00000060982	BCAT1	263.066078647284	0.849037238851322	0.325809892500942	2.60592836004471	0.00916256235012646	0.0270343036429508	586	12	24810022	branched chain amino acid transaminase 1 [Source:HGNC Symbol;Acc:HGNC:976]
ENSG00000061273	HDAC7	6087.51601458872	-0.455297318571829	0.151355269205692	-3.00813655818668	0.00262854995390748	0.00894914630436697	51564	12	47782722	histone deacetylase 7 [Source:HGNC Symbol;Acc:HGNC:14067]
ENSG00000061987	MON2	2643.06255706614	0.495889967297579	0.0997927367847879	4.96919899458225	6.7230047220083e-07	4.22391181260213e-06	23041	12	62466817	MON2 homolog, regulator of endosome-to-Golgi trafficking [Source:HGNC Symbol;Acc:HGNC:29177]
ENSG00000062194	GPBP1	6183.57976870267	0.575956967383124	0.209484233883777	2.74940484400686	0.00597035950859839	0.0185214782577692	65056	5	57173948	GC-rich promoter binding protein 1 [Source:HGNC Symbol;Acc:HGNC:29520]
ENSG00000062370	ZNF112	38.6481770019586	1.06503812451896	0.395003902339637	2.6962724120209	0.00701202959691416	0.0214135825232109	7771	19	44326555	zinc finger protein 112 [Source:HGNC Symbol;Acc:HGNC:12892]
ENSG00000062524	LTK	226.671918289247	-1.03163206327461	0.289367003453597	-3.56513372624409	0.000363670715802792	0.00149073016038107	4058	15	41503638	leukocyte receptor tyrosine kinase [Source:HGNC Symbol;Acc:HGNC:6721]
ENSG00000062650	WAPL	4241.48272653217	1.02230093832851	0.147680446850121	6.92238519135872	4.44101688684439e-12	4.64955790031401e-11	23063	10	86435256	WAPL cohesin release factor [Source:HGNC Symbol;Acc:HGNC:23293]
ENSG00000062725	APPBP2	1941.67912483206	0.744601484859088	0.12588278349848	5.9150382932872	3.31798379889034e-09	2.73283342767582e-08	10513	17	60443149	amyloid beta precursor protein binding protein 2 [Source:HGNC Symbol;Acc:HGNC:622]
ENSG00000063046	EIF4B	16305.1177479949	0.335079060822911	0.114413685946438	2.92866240652169	0.0034042393876228	0.0112506913669874	1975	12	53006158	eukaryotic translation initiation factor 4B [Source:HGNC Symbol;Acc:HGNC:3285]
ENSG00000063176	SPHK2	522.266197707411	-0.803898011647522	0.145673948431466	-5.51847478772585	3.41954519106066e-08	2.51151929816085e-07	56848	19	48619291	sphingosine kinase 2 [Source:HGNC Symbol;Acc:HGNC:18859]
ENSG00000063180	CA11	328.140420095488	-0.56059016181147	0.187950594519156	-2.98264638771512	0.00285767951499624	0.00962823952227379	770	19	48637942	carbonic anhydrase 11 [Source:HGNC Symbol;Acc:HGNC:1370]
ENSG00000063241	ISOC2	491.017500039369	-0.547654837122496	0.15728152679801	-3.48200356565604	0.000497677065252393	0.00199350725715847	79763	19	55452985	isochorismatase domain containing 2 [Source:HGNC Symbol;Acc:HGNC:26278]
ENSG00000063601	MTMR1	3098.14368999013	0.465579795876403	0.0695719364088041	6.69206320693247	2.20045776280212e-11	2.18511762347972e-10	8776	X	150692971	myotubularin related protein 1 [Source:HGNC Symbol;Acc:HGNC:7449]
ENSG00000063660	GPC1	23.90758803069	-0.670339391184993	0.255208556169569	-2.62663368832978	0.00862341106832446	0.025662054293389	2817	2	240435671	glypican 1 [Source:HGNC Symbol;Acc:HGNC:4449]
ENSG00000063761	ADCK1	419.755621057324	-1.11589262284596	0.239219611123707	-4.66472049513074	3.0903680308109e-06	1.77741220973512e-05	57143	14	77800083	aarF domain containing kinase 1 [Source:HGNC Symbol;Acc:HGNC:19038]
ENSG00000063854	HAGH	1313.88795868991	-0.376152185750452	0.151972267142825	-2.47513702876421	0.0133185064696941	0.0375218663754485	3029	16	1795620	hydroxyacylglutathione hydrolase [Source:HGNC Symbol;Acc:HGNC:4805]
ENSG00000063978	RNF4	4387.07793222965	0.137697282441439	0.0544527562392011	2.52874770629717	0.0114470279072139	0.0328301784721438	6047	4	2462220	ring finger protein 4 [Source:HGNC Symbol;Acc:HGNC:10067]
ENSG00000064102	INTS13	1090.31895066667	0.457617914296991	0.182922002282284	2.50171061210449	0.0123594904801285	0.0350938356490028	55726	12	26905181	integrator complex subunit 13 [Source:HGNC Symbol;Acc:HGNC:20174]
ENSG00000064201	TSPAN32	1795.40129853553	-1.1144287295282	0.171903519805119	-6.48287324652565	8.99921002871718e-11	8.51124105998924e-10	10077	11	2301997	tetraspanin 32 [Source:HGNC Symbol;Acc:HGNC:13410]
ENSG00000064270	ATP2C2	35.9345117364117	-1.74654014324943	0.55136592176777	-3.16766066653109	0.00153670771595146	0.00552378884578653	9914	16	84368527	ATPase secretory pathway Ca2+ transporting 2 [Source:HGNC Symbol;Acc:HGNC:29103]
ENSG00000064313	TAF2	1400.25197016661	0.735549458754868	0.150712061361537	4.88049497903415	1.05819908239947e-06	6.48475728315544e-06	6873	8	119730775	TATA-box binding protein associated factor 2 [Source:HGNC Symbol;Acc:HGNC:11536]
ENSG00000064393	HIPK2	1987.94547783874	1.17571872159409	0.215522506411208	5.45520159899621	4.89173147004174e-08	3.52116773980546e-07	28996	7	139561570	homeodomain interacting protein kinase 2 [Source:HGNC Symbol;Acc:HGNC:14402]
ENSG00000064419	TNPO3	2750.81421869871	0.789419494043729	0.10506246333346	7.5138110129607	5.7430474811262e-14	6.86168394296718e-13	23534	7	128954180	transportin 3 [Source:HGNC Symbol;Acc:HGNC:17103]
ENSG00000064490	RFXANK	1251.68266706887	-0.977079632950849	0.0919175844872158	-10.6299533261423	2.16220661425916e-26	4.677081102902e-25	8625	19	19192229	regulatory factor X associated ankyrin containing protein [Source:HGNC Symbol;Acc:HGNC:9987]
ENSG00000064545	TMEM161A	491.238911028109	-0.860597583240592	0.184198350914806	-4.67212425608864	2.98100520097213e-06	1.71952695957088e-05	54929	19	19119169	transmembrane protein 161A [Source:HGNC Symbol;Acc:HGNC:26020]
ENSG00000064651	SLC12A2	492.517219293086	1.25351590209962	0.15370206580822	8.15549157070978	3.47762484517466e-16	4.77591328496402e-15	6558	5	128083766	solute carrier family 12 member 2 [Source:HGNC Symbol;Acc:HGNC:10911]
ENSG00000064726	BTBD1	2500.28484517547	0.48802053966159	0.125256736967756	3.89616200673675	9.77290304351752e-05	0.000444916963841955	53339	15	83016422	BTB domain containing 1 [Source:HGNC Symbol;Acc:HGNC:1120]
ENSG00000064933	PMS1	759.244543607527	0.537970610699563	0.190231581270417	2.82797739001512	0.00468431148062323	0.0149552666371784	5378	2	189784085	PMS1 homolog 1, mismatch repair system component [Source:HGNC Symbol;Acc:HGNC:9121]
ENSG00000064961	HMG20B	1472.72694692461	-0.535237629431954	0.115554404437442	-4.63191024208614	3.62307232404697e-06	2.06068266168066e-05	10362	19	3572777	high mobility group 20B [Source:HGNC Symbol;Acc:HGNC:5002]
ENSG00000064989	CALCRL	162.956856387914	0.84336135666581	0.204186745049389	4.13034331127526	3.62221905112379e-05	0.000177206060810559	10203	2	187343129	calcitonin receptor like receptor [Source:HGNC Symbol;Acc:HGNC:16709]
ENSG00000064995	TAF11	1048.06205340006	-0.481753346753114	0.122688960906962	-3.92662341576467	8.61466987559653e-05	0.000395417356982268	6882	6	34877778	TATA-box binding protein associated factor 11 [Source:HGNC Symbol;Acc:HGNC:11544]
ENSG00000064999	ANKS1A	943.934874100055	0.349795985132596	0.143077710456377	2.44479719459339	0.0144933615309416	0.0404407214771293	23294	6	34889265	ankyrin repeat and sterile alpha motif domain containing 1A [Source:HGNC Symbol;Acc:HGNC:20961]
ENSG00000065029	ZNF76	1553.3078454444	-0.423709958537693	0.134900040303361	-3.14091795365563	0.00168419206804674	0.00599842820179446	7629	6	35258909	zinc finger protein 76 [Source:HGNC Symbol;Acc:HGNC:13149]
ENSG00000065057	NTHL1	349.96267397346	-0.896214408033534	0.195729506089071	-4.5788416163769	4.67558056694657e-06	2.61721876549011e-05	4913	16	2039815	nth like DNA glycosylase 1 [Source:HGNC Symbol;Acc:HGNC:8028]
ENSG00000065135	GNAI3	4991.1491779867	0.740116010540935	0.15321234063081	4.83065533424859	1.36084398645511e-06	8.23508138133328e-06	2773	1	109548611	G protein subunit alpha i3 [Source:HGNC Symbol;Acc:HGNC:4387]
ENSG00000065150	IPO5	4128.90940511201	0.486922996383445	0.117372125481747	4.14854033174314	3.34601903797009e-05	0.000164320873651701	3843	13	97953658	importin 5 [Source:HGNC Symbol;Acc:HGNC:6402]
ENSG00000065183	WDR3	1632.23300649437	0.343267267099674	0.119960466659305	2.86150326569315	0.00421637159889213	0.0136258845217537	10885	1	117929720	WD repeat domain 3 [Source:HGNC Symbol;Acc:HGNC:12755]
ENSG00000065243	PKN2	3170.50688256575	1.11879510864966	0.197559413950176	5.66308173465132	1.48678295454511e-08	1.13998549505193e-07	5586	1	88684222	protein kinase N2 [Source:HGNC Symbol;Acc:HGNC:9406]
ENSG00000065268	WDR18	721.550762574109	-0.591422544565062	0.156376495136308	-3.7820424613657	0.000155546820540016	0.00068186364825543	57418	19	984271	WD repeat domain 18 [Source:HGNC Symbol;Acc:HGNC:17956]
ENSG00000065308	TRAM2	1250.94320254873	0.402140178283215	0.152186814257343	2.6424114352194	0.00823179908841584	0.0246511712949056	9697	6	52497402	translocation associated membrane protein 2 [Source:HGNC Symbol;Acc:HGNC:16855]
ENSG00000065357	DGKA	12017.7098663181	-0.41324348718778	0.161944538631115	-2.55175932872355	0.0107180527330564	0.0309925422437766	1606	12	55927319	diacylglycerol kinase alpha [Source:HGNC Symbol;Acc:HGNC:2849]
ENSG00000065413	ANKRD44	5919.66003369788	2.43844096899098	0.184366842371112	13.226027726193	6.20827957239138e-40	2.22941580162626e-38	91526	2	196967017	ankyrin repeat domain 44 [Source:HGNC Symbol;Acc:HGNC:25259]
ENSG00000065457	ADAT1	720.476116380586	0.690735030943956	0.149198448289212	4.62963950942041	3.66302869618304e-06	2.08063925055678e-05	23536	16	75596981	adenosine deaminase, tRNA specific 1 [Source:HGNC Symbol;Acc:HGNC:228]
ENSG00000065491	TBC1D22B	736.089477337257	0.167951679990346	0.070936154528401	2.36764568233118	0.0179016706761514	0.0484533765582732	55633	6	37257772	TBC1 domain family member 22B [Source:HGNC Symbol;Acc:HGNC:21602]
ENSG00000065526	SPEN	3903.99082796156	0.84064996912811	0.169393108718302	4.96271646166017	6.95140254938087e-07	4.35673335043084e-06	23013	1	15847864	spen family transcriptional repressor [Source:HGNC Symbol;Acc:HGNC:17575]
ENSG00000065559	MAP2K4	1989.56372980427	0.627476759676717	0.153658372243488	4.08358327968237	4.43465262238319e-05	0.000213690083138329	6416	17	12020824	mitogen-activated protein kinase kinase 4 [Source:HGNC Symbol;Acc:HGNC:6844]
ENSG00000065613	SLK	3312.36861245184	0.903965617435788	0.168041158065592	5.37942982446562	7.47221140019683e-08	5.24609803672088e-07	9748	10	103967201	STE20 like kinase [Source:HGNC Symbol;Acc:HGNC:11088]
ENSG00000065615	CYB5R4	3349.69672069747	0.529006274934242	0.212909598271967	2.48465207406243	0.0129678106905258	0.0366223886006257	51167	6	83859643	cytochrome b5 reductase 4 [Source:HGNC Symbol;Acc:HGNC:20147]
ENSG00000065621	GSTO2	42.7334250503689	-0.695578785295016	0.217222086282236	-3.20215497972547	0.00136403590795148	0.0049615379032311	119391	10	104268873	glutathione S-transferase omega 2 [Source:HGNC Symbol;Acc:HGNC:23064]
ENSG00000065665	SEC61A2	442.692458635319	-1.01159788964808	0.168360997248861	-6.00850497548901	1.87241871105874e-09	1.57148333065617e-08	55176	10	12129637	Sec61 translocon alpha 2 subunit [Source:HGNC Symbol;Acc:HGNC:17702]
ENSG00000065809	FAM107B	12836.3202602276	0.579706453694321	0.102133333453662	5.675977020346	1.37899291276044e-08	1.060509246646e-07	83641	10	14518557	family with sequence similarity 107 member B [Source:HGNC Symbol;Acc:HGNC:23726]
ENSG00000065883	CDK13	3317.86587930528	0.542301473230166	0.072415519347505	7.48874658521455	6.95344489225273e-14	8.2578196867698e-13	8621	7	39949646	cyclin dependent kinase 13 [Source:HGNC Symbol;Acc:HGNC:1733]
ENSG00000065923	SLC9A7	1158.17487457142	3.36623346886547	0.251286529959691	13.395996472256	6.38137701047333e-41	2.38859133647498e-39	84679	X	46599252	solute carrier family 9 member A7 [Source:HGNC Symbol;Acc:HGNC:17123]
ENSG00000066044	ELAVL1	2750.04642865277	0.246842298587435	0.0903676305807296	2.73153447756848	0.00630401446797438	0.0194436341824688	1994	19	7958579	ELAV like RNA binding protein 1 [Source:HGNC Symbol;Acc:HGNC:3312]
ENSG00000066084	DIP2B	3859.58688955243	0.769839618888523	0.183888270813161	4.18645308634565	2.83347464943922e-05	0.000140822426849432	57609	12	50504985	disco interacting protein 2 homolog B [Source:HGNC Symbol;Acc:HGNC:29284]
ENSG00000066230	SLC9A3	58.4134998866336	-2.71433811697661	0.510751781828759	-5.31439774376872	1.07010652689053e-07	7.37568047028847e-07	6550	5	470458	solute carrier family 9 member A3 [Source:HGNC Symbol;Acc:HGNC:11073]
ENSG00000066294	CD84	2006.6344031941	0.658966265242797	0.152258265792962	4.32795068176363	1.50503158152532e-05	7.82897337194344e-05	8832	1	160541095	CD84 molecule [Source:HGNC Symbol;Acc:HGNC:1704]
ENSG00000066379	ZNRD1	845.697647281116	-1.39456312072301	0.158174370100137	-8.81661877230892	1.17968052334725e-18	1.84208335070788e-17	30834	6	30058899	zinc ribbon domain containing 1 [Source:HGNC Symbol;Acc:HGNC:13182]
ENSG00000066422	ZBTB11	2769.81703581896	0.991750398887488	0.15343999153903	6.46344143361884	1.02348158561155e-10	9.63011664406607e-10	27107	3	101648889	zinc finger and BTB domain containing 11 [Source:HGNC Symbol;Acc:HGNC:16740]
ENSG00000066427	ATXN3	1327.62645812172	1.6381609237351	0.109152987866133	15.0079347873112	6.51446141564604e-51	3.44393382880752e-49	4287	14	92044496	ataxin 3 [Source:HGNC Symbol;Acc:HGNC:7106]
ENSG00000066455	GOLGA5	1449.17179959453	0.330702041176961	0.104694827727364	3.15872377227786	0.00158461605189016	0.00568245532454037	9950	14	92794231	golgin A5 [Source:HGNC Symbol;Acc:HGNC:4428]
ENSG00000066557	LRRC40	799.110834073302	0.695306312832368	0.218639278521497	3.18015279566523	0.00147197415832203	0.00530821623338632	55631	1	70144805	leucine rich repeat containing 40 [Source:HGNC Symbol;Acc:HGNC:26004]
ENSG00000066654	THUMPD1	3160.10346661841	0.835890307980191	0.159038776176694	5.25588996642873	1.47310350053158e-07	9.98423836997875e-07	55623	16	20702816	THUMP domain containing 1 [Source:HGNC Symbol;Acc:HGNC:23807]
ENSG00000066697	MSANTD3	231.308470110399	0.601513256748431	0.209813190487946	2.86689914656719	0.00414515084578422	0.0134194024855944	91283	9	100427156	Myb/SANT DNA binding domain containing 3 [Source:HGNC Symbol;Acc:HGNC:23370]
ENSG00000066739	ATG2B	2002.43755871749	0.530665389864275	0.1422231147173	3.73121760776433	0.000190556532530214	0.000821292569183843	55102	14	96279202	autophagy related 2B [Source:HGNC Symbol;Acc:HGNC:20187]
ENSG00000066777	ARFGEF1	4390.01421694669	0.729801100700704	0.137156663038631	5.32093071187619	1.03237719749282e-07	7.1309674956131e-07	10565	8	67173511	ADP ribosylation factor guanine nucleotide exchange factor 1 [Source:HGNC Symbol;Acc:HGNC:15772]
ENSG00000066855	MTFR1	679.912406205164	-0.526379693100371	0.181962922666064	-2.89278543885765	0.0038184204643723	0.0124687086992493	9650	8	65644734	mitochondrial fission regulator 1 [Source:HGNC Symbol;Acc:HGNC:29510]
ENSG00000066923	STAG3	352.14779898848	-1.06241280273608	0.181039061030652	-5.86841754860961	4.39974098433373e-09	3.57897712050497e-08	10734	7	100177563	stromal antigen 3 [Source:HGNC Symbol;Acc:HGNC:11356]
ENSG00000066933	MYO9A	1096.60007638575	0.525827984452702	0.107015734917639	4.91355766380884	8.94384113596987e-07	5.52312347606617e-06	4649	15	71822289	myosin IXA [Source:HGNC Symbol;Acc:HGNC:7608]
ENSG00000067066	SP100	8228.78089662118	0.589986938458332	0.247573784128568	2.38307517306415	0.0171686880088938	0.0467905145140346	6672	2	230415942	SP100 nuclear antigen [Source:HGNC Symbol;Acc:HGNC:11206]
ENSG00000067082	KLF6	11513.0249059176	0.650049342739366	0.178709538050303	3.63746305782733	0.000275336667893474	0.00115391176279645	1316	10	3775996	Kruppel like factor 6 [Source:HGNC Symbol;Acc:HGNC:2235]
ENSG00000067113	PLPP1	209.33811348152	-1.66944746181791	0.122277210241675	-13.652973097099	1.93807161379847e-42	7.68039508157539e-41	8611	5	55424854	phospholipid phosphatase 1 [Source:HGNC Symbol;Acc:HGNC:9228]
ENSG00000067167	TRAM1	8008.59974322266	0.786855370135589	0.131418931040573	5.98738221278535	2.13245265431231e-09	1.78272207553204e-08	23471	8	70573442	translocation associated membrane protein 1 [Source:HGNC Symbol;Acc:HGNC:20568]
ENSG00000067191	CACNB1	235.348956232415	-0.640119386856714	0.168946544063488	-3.78888713234742	0.000151323640225871	0.000664828330258966	782	17	39173456	calcium voltage-gated channel auxiliary subunit beta 1 [Source:HGNC Symbol;Acc:HGNC:1401]
ENSG00000067208	EVI5	513.495203910622	1.03774856560607	0.234847957042506	4.41881027484625	9.92457219911937e-06	5.28705653823853e-05	7813	1	92508696	ecotropic viral integration site 5 [Source:HGNC Symbol;Acc:HGNC:3501]
ENSG00000067248	DHX29	1290.45247689167	0.382762445233196	0.141208201717094	2.71062474118924	0.00671565825287936	0.0205894389099398	54505	5	55256245	DExH-box helicase 29 [Source:HGNC Symbol;Acc:HGNC:15815]
ENSG00000067365	METTL22	525.104744315945	0.567941901697477	0.103526909296412	5.48593506323445	4.11287973228191e-08	2.98568053045606e-07	NA	16	8621683	methyltransferase like 22 [Source:HGNC Symbol;Acc:HGNC:28368]
ENSG00000067533	RRP15	829.981581027922	0.41223201343693	0.153242572949267	2.690061942339	0.00714387575577538	0.0217695477035988	51018	1	218285287	ribosomal RNA processing 15 homolog [Source:HGNC Symbol;Acc:HGNC:24255]
ENSG00000067601	PMS2P4	53.8149910493765	-0.679738504110551	0.234395175046054	-2.89996798772414	0.00373200772667858	0.0122160957630587	NA	7	67295608	PMS1 homolog 2, mismatch repair system component pseudogene 4 [Source:HGNC Symbol;Acc:HGNC:9129]
ENSG00000067606	PRKCZ	473.508913540366	-1.44025417271828	0.181239259313325	-7.9467008316801	1.91544239459224e-15	2.52503562968355e-14	5590	1	2050470	protein kinase C zeta [Source:HGNC Symbol;Acc:HGNC:9412]
ENSG00000067704	IARS2	2865.12263304179	0.339876044307344	0.0956730741802138	3.55247332877732	0.000381627704264825	0.00155863652141283	55699	1	220094102	isoleucyl-tRNA synthetase 2, mitochondrial [Source:HGNC Symbol;Acc:HGNC:29685]
ENSG00000067829	IDH3G	1868.82564391378	-0.648245180276089	0.115254693283357	-5.62445798786136	1.86091334954587e-08	1.40810196939811e-07	3421	X	153785766	isocitrate dehydrogenase 3 (NAD(+)) gamma [Source:HGNC Symbol;Acc:HGNC:5386]
ENSG00000067900	ROCK1	5785.51678330104	1.4737789754392	0.230843739827934	6.38431424017703	1.72167229797515e-10	1.58676052192965e-09	6093	18	20946906	Rho associated coiled-coil containing protein kinase 1 [Source:HGNC Symbol;Acc:HGNC:10251]
ENSG00000067955	CBFB	3205.46808720185	0.768339144592794	0.101433596828872	7.57479936247408	3.59683074252927e-14	4.34807827621172e-13	865	16	67029116	core-binding factor beta subunit [Source:HGNC Symbol;Acc:HGNC:1539]
ENSG00000068024	HDAC4	2100.85770274586	0.691809743989662	0.169335485550701	4.08543868841079	4.39936167852585e-05	0.000212272220611691	9759	2	239048168	histone deacetylase 4 [Source:HGNC Symbol;Acc:HGNC:14063]
ENSG00000068028	RASSF1	3009.09412690608	-0.833884810898923	0.142775958418928	-5.84051278753927	5.20403904459797e-09	4.19464197118805e-08	11186	3	50329782	Ras association domain family member 1 [Source:HGNC Symbol;Acc:HGNC:9882]
ENSG00000068097	HEATR6	754.517052876065	0.542378731080278	0.20997440248858	2.58307072029781	0.00979252476821373	0.028662138705137	63897	17	60043194	HEAT repeat containing 6 [Source:HGNC Symbol;Acc:HGNC:24076]
ENSG00000068366	ACSL4	3584.24121138611	1.16083873326284	0.239951113174308	4.83781349419944	1.31275232826743e-06	7.95532254709923e-06	2182	X	109624244	acyl-CoA synthetase long chain family member 4 [Source:HGNC Symbol;Acc:HGNC:3571]
ENSG00000068394	GPKOW	1128.78574984855	-0.272643952280578	0.104217852103894	-2.61609644390657	0.00889414316377571	0.0263454055821637	27238	X	49113389	G-patch domain and KOW motifs [Source:HGNC Symbol;Acc:HGNC:30677]
ENSG00000068489	PRR11	211.304630142735	0.962409045572763	0.258835506807388	3.71822651939689	0.000200626332450819	0.000860930404023263	55771	17	59155499	proline rich 11 [Source:HGNC Symbol;Acc:HGNC:25619]
ENSG00000068650	ATP11A	2852.30799808883	1.66903771983902	0.19518937546509	8.55086356960823	1.22170963693989e-17	1.81697419322151e-16	23250	13	112690329	ATPase phospholipid transporting 11A [Source:HGNC Symbol;Acc:HGNC:13552]
ENSG00000068654	POLR1A	1238.79675756502	0.421297883081428	0.165868389376091	2.539952818413	0.0110867424036322	0.0319254352233972	25885	2	86020216	RNA polymerase I subunit A [Source:HGNC Symbol;Acc:HGNC:17264]
ENSG00000068745	IP6K2	2641.80898732734	-0.250706593905102	0.0892565629434853	-2.80883092108131	0.00497217523569286	0.015744914541579	51447	3	48688003	inositol hexakisphosphate kinase 2 [Source:HGNC Symbol;Acc:HGNC:17313]
ENSG00000068796	KIF2A	2778.51059574334	1.06401287085004	0.220750500440909	4.81997942801883	1.43573025630528e-06	8.66575418353751e-06	3796	5	62306162	kinesin family member 2A [Source:HGNC Symbol;Acc:HGNC:6318]
ENSG00000068831	RASGRP2	15893.9404419111	-0.613078472439001	0.158875187760151	-3.85886859416052	0.000113913163504768	0.000512050054744432	10235	11	64726911	RAS guanyl releasing protein 2 [Source:HGNC Symbol;Acc:HGNC:9879]
ENSG00000068878	PSME4	4280.67786902917	0.323505462796525	0.085134902263658	3.79991582999234	0.000144745242060613	0.000638552650797337	23198	2	53864067	proteasome activator subunit 4 [Source:HGNC Symbol;Acc:HGNC:20635]
ENSG00000068885	IFT80	667.593628255149	0.586467633614397	0.153587781053069	3.8184524158973	0.000134291480316507	0.000596024503256921	57560	3	160256986	intraflagellar transport 80 [Source:HGNC Symbol;Acc:HGNC:29262]
ENSG00000068903	SIRT2	2208.39680821322	-0.368305714864808	0.144075306499532	-2.55634170638398	0.0105779186446131	0.0306426205002689	22933	19	38878555	sirtuin 2 [Source:HGNC Symbol;Acc:HGNC:10886]
ENSG00000068912	ERLEC1	1849.83739626368	0.467204926848961	0.157139486672343	2.97318603199429	0.00294725760644749	0.00989235306052016	27248	2	53787044	endoplasmic reticulum lectin 1 [Source:HGNC Symbol;Acc:HGNC:25222]
ENSG00000069020	MAST4	758.156168473521	0.730596665003091	0.233871031690842	3.12392971340238	0.00178453079245562	0.00632154870386325	375449	5	66596361	microtubule associated serine/threonine kinase family member 4 [Source:HGNC Symbol;Acc:HGNC:19037]
ENSG00000069248	NUP133	2300.08039728191	0.230884940047875	0.0949929557191074	2.43054801590339	0.0150760083134438	0.0418750788816703	55746	1	229440260	nucleoporin 133 [Source:HGNC Symbol;Acc:HGNC:18016]
ENSG00000069275	NUCKS1	6854.11964674834	0.586584855602643	0.137639002254828	4.26176335190681	2.02820157055902e-05	0.000103365311606307	64710	1	205712819	nuclear casein kinase and cyclin dependent kinase substrate 1 [Source:HGNC Symbol;Acc:HGNC:29923]
ENSG00000069329	VPS35	5404.94661833524	0.371120687156356	0.147420619852457	2.51742726036416	0.0118215376506041	0.0337607735978491	55737	16	46656132	VPS35, retromer complex component [Source:HGNC Symbol;Acc:HGNC:13487]
ENSG00000069345	DNAJA2	3230.89996535839	0.403279217533848	0.136468078728442	2.9551175724862	0.00312549917077702	0.010419685182515	10294	16	46955362	DnaJ heat shock protein family (Hsp40) member A2 [Source:HGNC Symbol;Acc:HGNC:14884]
ENSG00000069493	CLEC2D	7263.90197794401	1.26813072188175	0.141550276096763	8.95887141198417	3.280183988079e-19	5.27628089425004e-18	29121	12	9664969	C-type lectin domain family 2 member D [Source:HGNC Symbol;Acc:HGNC:14351]
ENSG00000069667	RORA	2735.10321038087	0.850037140915497	0.227975683377125	3.7286307395747	0.000192523018752895	0.000829071246359461	6095	15	60488284	RAR related orphan receptor A [Source:HGNC Symbol;Acc:HGNC:10258]
ENSG00000069869	NEDD4	338.179112782159	0.972636426277394	0.23970055852049	4.05771447626499	4.95553007717592e-05	0.000236963430023854	4734	15	55826922	neural precursor cell expressed, developmentally down-regulated 4, E3 ubiquitin protein ligase [Source:HGNC Symbol;Acc:HGNC:7727]
ENSG00000069943	PIGB	877.009720538127	-0.535957559571808	0.131740392182713	-4.06828574510755	4.7360281075323e-05	0.00022723009108744	9488	15	55318960	phosphatidylinositol glycan anchor biosynthesis class B [Source:HGNC Symbol;Acc:HGNC:8959]
ENSG00000069956	MAPK6	1024.1882488286	0.985930123038856	0.207936725695032	4.74149104610244	2.12151035501691e-06	1.25393097055402e-05	5597	15	51952106	mitogen-activated protein kinase 6 [Source:HGNC Symbol;Acc:HGNC:6879]
ENSG00000069974	RAB27A	4292.56996032557	0.955088440402122	0.191063478746843	4.99880168971279	5.76876941085804e-07	3.64852609014307e-06	5873	15	55202966	RAB27A, member RAS oncogene family [Source:HGNC Symbol;Acc:HGNC:9766]
ENSG00000070010	UFD1	1744.3223759946	-0.385432879379783	0.0936707659059731	-4.11476169381044	3.87579622255048e-05	0.000188854836841874	7353	22	19449910	ubiquitin recognition factor in ER associated degradation 1 [Source:HGNC Symbol;Acc:HGNC:12520]
ENSG00000070182	SPTB	203.667011917711	-1.81638000664528	0.469947124634592	-3.86507313574397	0.000111055917280777	0.000500083196185303	6710	14	64746283	spectrin beta, erythrocytic [Source:HGNC Symbol;Acc:HGNC:11274]
ENSG00000070190	DAPP1	4322.82798611709	0.844680578498208	0.272100889850111	3.10429186381384	0.00190735074498691	0.00670843252420637	27071	4	99816833	dual adaptor of phosphotyrosine and 3-phosphoinositides 1 [Source:HGNC Symbol;Acc:HGNC:16500]
ENSG00000070214	SLC44A1	1672.29824835357	0.833696662916436	0.0958953758475706	8.69381506196533	3.50467985883732e-18	5.39052139055722e-17	23446	9	105244622	solute carrier family 44 member 1 [Source:HGNC Symbol;Acc:HGNC:18798]
ENSG00000070366	SMG6	1078.48826298699	-0.857512447002703	0.149814572067706	-5.72382536069433	1.04151814622324e-08	8.09718777112309e-08	23293	17	2059839	SMG6, nonsense mediated mRNA decay factor [Source:HGNC Symbol;Acc:HGNC:17809]
ENSG00000070367	EXOC5	2387.67317450057	1.3077082161092	0.126385830052588	10.3469527839084	4.32017554114338e-25	8.90428463624729e-24	10640	14	57200507	exocyst complex component 5 [Source:HGNC Symbol;Acc:HGNC:10696]
ENSG00000070423	RNF126	1585.72689203904	-0.498110146082346	0.145615454224666	-3.42072308694532	0.000624548891552337	0.00245341406149868	55658	19	647526	ring finger protein 126 [Source:HGNC Symbol;Acc:HGNC:21151]
ENSG00000070540	WIPI1	898.408560290277	-0.422606631830592	0.15361781258171	-2.75102623015026	0.00594088860898861	0.0184389763871769	55062	17	68420948	WD repeat domain, phosphoinositide interacting 1 [Source:HGNC Symbol;Acc:HGNC:25471]
ENSG00000070614	NDST1	1467.91736130111	0.706885865015836	0.222360139479784	3.17901340892127	0.00147777254801969	0.00532687869130112	3340	5	150485818	N-deacetylase and N-sulfotransferase 1 [Source:HGNC Symbol;Acc:HGNC:7680]
ENSG00000070669	ASNS	1041.57646418914	-0.692597282716258	0.142448021123623	-4.86210532974123	1.16143789029556e-06	7.08861402218001e-06	440	7	97852118	asparagine synthetase (glutamine-hydrolyzing) [Source:HGNC Symbol;Acc:HGNC:753]
ENSG00000070731	ST6GALNAC2	736.035850762932	-3.70355077813283	0.403813645635379	-9.17143543355374	4.66761621243714e-20	7.80676318896858e-19	10610	17	76565379	ST6 N-acetylgalactosaminide alpha-2,6-sialyltransferase 2 [Source:HGNC Symbol;Acc:HGNC:10867]
ENSG00000070761	CFAP20	780.543154501349	-0.444643931106487	0.0941177826217443	-4.72433496328205	2.30869614964006e-06	1.35674923852329e-05	29105	16	58113588	cilia and flagella associated protein 20 [Source:HGNC Symbol;Acc:HGNC:29523]
ENSG00000070770	CSNK2A2	2486.81235621399	0.251061982698304	0.0759463152828355	3.30578227216569	0.000947116524852249	0.00358224925464105	1459	16	58157907	casein kinase 2 alpha 2 [Source:HGNC Symbol;Acc:HGNC:2459]
ENSG00000070961	ATP2B1	4909.51940228323	0.884399724208207	0.127341059834527	6.9451261467231	3.78122292670896e-12	3.98154233432516e-11	490	12	89588049	ATPase plasma membrane Ca2+ transporting 1 [Source:HGNC Symbol;Acc:HGNC:814]
ENSG00000070985	TRPM5	10.9221857487826	-1.6535007943161	0.632690744497669	-2.61344236294924	0.0089635201056268	0.0265202695024546	29850	11	2404515	transient receptor potential cation channel subfamily M member 5 [Source:HGNC Symbol;Acc:HGNC:14323]
ENSG00000071054	MAP4K4	8020.40800713779	0.966741097737697	0.153784358298595	6.28634217701532	3.2503311962718e-10	2.9210827855734e-09	9448	2	101696850	mitogen-activated protein kinase kinase kinase kinase 4 [Source:HGNC Symbol;Acc:HGNC:6866]
ENSG00000071073	MGAT4A	6203.73373505705	0.884776984904114	0.225150431125548	3.92971481547263	8.50466688789627e-05	0.000390928036940947	11320	2	98619106	mannosyl (alpha-1,3-)-glycoprotein beta-1,4-N-acetylglucosaminyltransferase, isozyme A [Source:HGNC Symbol;Acc:HGNC:7047]
ENSG00000071189	SNX13	1786.36160061903	1.07857400007483	0.162065730701329	6.65516389805153	2.82984525401281e-11	2.78316963225502e-10	23161	7	17790761	sorting nexin 13 [Source:HGNC Symbol;Acc:HGNC:21335]
ENSG00000071243	ING3	1150.08549523161	0.453142169108763	0.114677881903262	3.95143476307851	7.76840497953478e-05	0.000359339533962244	54556	7	120950749	inhibitor of growth family member 3 [Source:HGNC Symbol;Acc:HGNC:14587]
ENSG00000071462	BUD23	1834.33291014705	-0.457668361825122	0.0968154134148954	-4.72722623063972	2.27607631758839e-06	1.33972903542163e-05	114049	7	73683025	BUD23, rRNA methyltransferase and ribosome maturation factor [Source:HGNC Symbol;Acc:HGNC:16405]
ENSG00000071537	SEL1L	4109.87208092862	1.03237487648526	0.154958734286512	6.66225676944709	2.6965436698984e-11	2.65818453272568e-10	6400	14	81471549	SEL1L ERAD E3 ligase adaptor subunit [Source:HGNC Symbol;Acc:HGNC:10717]
ENSG00000071575	TRIB2	7331.5943920457	0.502741233181559	0.179444872025294	2.80164725526786	0.00508424318052801	0.0160522097215538	28951	2	12716889	tribbles pseudokinase 2 [Source:HGNC Symbol;Acc:HGNC:30809]
ENSG00000071655	MBD3	1602.25407791113	-0.765572799075163	0.152282274487198	-5.02732705860342	4.97363682098738e-07	3.17145108406159e-06	53615	19	1573596	methyl-CpG binding domain protein 3 [Source:HGNC Symbol;Acc:HGNC:6918]
ENSG00000071794	HLTF	1019.5871602806	0.582466375387574	0.17008154534843	3.424630074911	0.00061563705816061	0.00242174504007948	6596	3	149030127	helicase like transcription factor [Source:HGNC Symbol;Acc:HGNC:11099]
ENSG00000071859	FAM50A	1343.6716427578	-0.417906509193652	0.104119718559046	-4.01371147537877	5.97714021163831e-05	0.000281872126221089	9130	X	154444126	family with sequence similarity 50 member A [Source:HGNC Symbol;Acc:HGNC:18786]
ENSG00000071889	FAM3A	1126.5261600077	-0.530548346463079	0.117374985664792	-4.52011425993486	6.1806264399263e-06	3.38903468605026e-05	60343	X	154506159	family with sequence similarity 3 member A [Source:HGNC Symbol;Acc:HGNC:13749]
ENSG00000071894	CPSF1	3834.44592834718	-0.574693736921399	0.234294627204104	-2.45286775791388	0.0141722429317314	0.03966557240144	29894	8	144393229	cleavage and polyadenylation specific factor 1 [Source:HGNC Symbol;Acc:HGNC:2324]
ENSG00000072042	RDH11	1672.00700742115	0.409882480876505	0.116250265759032	3.52586274276676	0.000422105674144995	0.00171138353653979	51109	14	67676801	retinol dehydrogenase 11 (all-trans/9-cis/11-cis) [Source:HGNC Symbol;Acc:HGNC:17964]
ENSG00000072134	EPN2	251.377301476192	-0.957015530296983	0.261291836550458	-3.66263080749626	0.00024963820405244	0.00105171270981015	22905	17	19215615	epsin 2 [Source:HGNC Symbol;Acc:HGNC:18639]
ENSG00000072201	LNX1	155.252208395702	-1.98949568113109	0.164987863931737	-12.0584365038766	1.75074924108909e-33	4.91667147223705e-32	84708	4	53459301	ligand of numb-protein X 1 [Source:HGNC Symbol;Acc:HGNC:6657]
ENSG00000072274	TFRC	1680.83835012838	0.432706225351622	0.124045102481329	3.4882975361059	0.000486106814117978	0.00195142926475418	7037	3	196027183	transferrin receptor [Source:HGNC Symbol;Acc:HGNC:11763]
ENSG00000072364	AFF4	3535.65708209757	1.12389146513113	0.110868303531408	10.1371756339064	3.77866756075346e-24	7.55144475898041e-23	27125	5	132875379	AF4/FMR2 family member 4 [Source:HGNC Symbol;Acc:HGNC:17869]
ENSG00000072401	UBE2D1	2806.09282177196	0.904894280872866	0.270305504159725	3.34767241860587	0.000814932770484699	0.00311956945882766	7321	10	58334975	ubiquitin conjugating enzyme E2 D1 [Source:HGNC Symbol;Acc:HGNC:12474]
ENSG00000072415	MPP5	594.270823899278	0.714131970183226	0.127514892942238	5.60038089438474	2.13881322041946e-08	1.60818683201041e-07	64398	14	67241109	membrane palmitoylated protein 5 [Source:HGNC Symbol;Acc:HGNC:18669]
ENSG00000072501	SMC1A	5423.56714551212	0.636164706661993	0.148139199286539	4.29437117066825	1.75189173504026e-05	9.02340379397998e-05	8243	X	53374149	structural maintenance of chromosomes 1A [Source:HGNC Symbol;Acc:HGNC:11111]
ENSG00000072506	HSD17B10	1696.91334807786	-0.479094214060314	0.13300952766924	-3.60195410400748	0.000315834133731977	0.00130887137366864	3028	X	53431258	hydroxysteroid 17-beta dehydrogenase 10 [Source:HGNC Symbol;Acc:HGNC:4800]
ENSG00000072518	MARK2	4363.03849881736	0.41601222726546	0.157868070871484	2.63518914856522	0.00840904090763061	0.025111554725326	2011	11	63838928	microtubule affinity regulating kinase 2 [Source:HGNC Symbol;Acc:HGNC:3332]
ENSG00000072736	NFATC3	3030.72405595041	-0.427622711469067	0.161834561873901	-2.64234479036848	0.0082334192167927	0.0246531436083808	4775	16	68084751	nuclear factor of activated T cells 3 [Source:HGNC Symbol;Acc:HGNC:7777]
ENSG00000072778	ACADVL	4906.15531550397	-0.678395839756662	0.188191158961131	-3.60482311444173	0.00031236560510947	0.00129554417906937	37	17	7217125	acyl-CoA dehydrogenase very long chain [Source:HGNC Symbol;Acc:HGNC:92]
ENSG00000072803	FBXW11	2049.86025124634	0.690490903792591	0.0795818576535427	8.67648637706628	4.08183615969006e-18	6.25572499309343e-17	23291	5	171861549	F-box and WD repeat domain containing 11 [Source:HGNC Symbol;Acc:HGNC:13607]
ENSG00000072818	ACAP1	10352.6093042882	-0.458986631463661	0.149148724918181	-3.07737549694406	0.00208832055406436	0.00727792795840069	9744	17	7336529	ArfGAP with coiled-coil, ankyrin repeat and PH domains 1 [Source:HGNC Symbol;Acc:HGNC:16467]
ENSG00000072849	DERL2	1734.76038499854	-0.208554734413482	0.0718490652467261	-2.90267846488072	0.00369986286362966	0.0121217076186385	51009	17	5471251	derlin 2 [Source:HGNC Symbol;Acc:HGNC:17943]
ENSG00000072864	NDE1	2030.71859158411	0.406764393463586	0.145215369545639	2.80111116844106	0.00509269720099654	0.0160729635934947	54820	16	15643267	nudE neurodevelopment protein 1 [Source:HGNC Symbol;Acc:HGNC:17619]
ENSG00000073050	XRCC1	1064.85348635452	-0.418612468153516	0.10776947164334	-3.88433256441027	0.000102611376717095	0.000465326441285162	7515	19	43543040	X-ray repair cross complementing 1 [Source:HGNC Symbol;Acc:HGNC:12828]
ENSG00000073169	SELENOO	1179.99534906058	-0.85706645699861	0.172093893456437	-4.98022585104431	6.35101115645693e-07	4.00098098406771e-06	83642	22	50200979	selenoprotein O [Source:HGNC Symbol;Acc:HGNC:30395]
ENSG00000073350	LLGL2	994.46712768026	-0.707711607402987	0.182592077722993	-3.87591628414812	0.00010622420380085	0.00048043545342279	3993	17	75525080	LLGL2, scribble cell polarity complex component [Source:HGNC Symbol;Acc:HGNC:6629]
ENSG00000073536	NLE1	692.644831305293	-0.349832803034968	0.117590397955744	-2.97501164309888	0.00292977427652877	0.00984140081883895	54475	17	35128753	notchless homolog 1 [Source:HGNC Symbol;Acc:HGNC:19889]
ENSG00000073584	SMARCE1	2859.47559651211	0.267169280828871	0.0846240806156111	3.15713067587035	0.00159329927032569	0.00570684679813415	6605	17	40624962	SWI/SNF related, matrix associated, actin dependent regulator of chromatin, subfamily e, member 1 [Source:HGNC Symbol;Acc:HGNC:11109]
ENSG00000073598	FNDC8	28.0010749635011	-4.4900377650009	0.453635459784766	-9.89789856183478	4.25113587014482e-23	8.07999434473781e-22	54752	17	35121579	fibronectin type III domain containing 8 [Source:HGNC Symbol;Acc:HGNC:25286]
ENSG00000073605	GSDMB	2363.3605845001	-0.966870925325937	0.250630206148608	-3.85775896761879	0.000114431409908305	0.000514289456625582	55876	17	39904595	gasdermin B [Source:HGNC Symbol;Acc:HGNC:23690]
ENSG00000073614	KDM5A	4646.35222313102	0.668838586538077	0.136097867227195	4.91439432641183	8.90573441992798e-07	5.50091617747418e-06	5927	12	280129	lysine demethylase 5A [Source:HGNC Symbol;Acc:HGNC:9886]
ENSG00000073756	PTGS2	452.576845185279	1.13044736337622	0.38513716035819	2.93518122822754	0.00333352930003621	0.011042854167045	5743	1	186671791	prostaglandin-endoperoxide synthase 2 [Source:HGNC Symbol;Acc:HGNC:9605]
ENSG00000073849	ST6GAL1	14902.2934500492	0.437692465696287	0.0971692411663782	4.50443432965425	6.65499730964481e-06	3.6305134259424e-05	6480	3	186930485	ST6 beta-galactoside alpha-2,6-sialyltransferase 1 [Source:HGNC Symbol;Acc:HGNC:10860]
ENSG00000073910	FRY	1739.42277868107	1.09098457895876	0.243403083498837	4.48221346778447	7.387279329672e-06	4.00782568795578e-05	10129	13	31846713	FRY microtubule binding protein [Source:HGNC Symbol;Acc:HGNC:20367]
ENSG00000073921	PICALM	11902.7382723252	0.72916005111685	0.228388491314611	3.19263044700626	0.00140983249494424	0.00510134140140706	8301	11	85957684	phosphatidylinositol binding clathrin assembly protein [Source:HGNC Symbol;Acc:HGNC:15514]
ENSG00000073969	NSF	1620.11514189133	0.322321006674112	0.0970713282429035	3.32045530341937	0.000898707484913857	0.00341325135730874	4905	17	46590669	N-ethylmaleimide sensitive factor, vesicle fusing ATPase [Source:HGNC Symbol;Acc:HGNC:8016]
ENSG00000074054	CLASP1	2008.03782247414	0.557220172209415	0.138036834844511	4.03674984895941	5.41968030299782e-05	0.000257620695159184	23332	2	121337776	cytoplasmic linker associated protein 1 [Source:HGNC Symbol;Acc:HGNC:17088]
ENSG00000074071	MRPS34	1621.14810314132	-0.560065078290839	0.165737430490267	-3.37923109242199	0.000726888791961362	0.00281277220432981	65993	16	1771890	mitochondrial ribosomal protein S34 [Source:HGNC Symbol;Acc:HGNC:16618]
ENSG00000074219	TEAD2	62.0208497800708	-1.30169861584809	0.459370604255093	-2.83365675511366	0.00460187317927197	0.0147140576526416	8463	19	49340595	TEA domain transcription factor 2 [Source:HGNC Symbol;Acc:HGNC:11715]
ENSG00000074356	NCBP3	2137.87144941714	1.4690861976925	0.10159464158583	14.4602724588715	2.159413437452e-47	9.94028016809145e-46	55421	17	3802165	nuclear cap binding subunit 3 [Source:HGNC Symbol;Acc:HGNC:24612]
ENSG00000074582	BCS1L	722.841644934291	-0.738090009415717	0.144608415988444	-5.10405984583013	3.32443064845251e-07	2.16396044240473e-06	617	2	218658764	BCS1 homolog, ubiquinol-cytochrome c reductase complex chaperone [Source:HGNC Symbol;Acc:HGNC:1020]
ENSG00000074603	DPP8	2842.96928137916	0.843726237792776	0.125208895258397	6.73854869537466	1.59976445383717e-11	1.60289021478644e-10	54878	15	65442463	dipeptidyl peptidase 8 [Source:HGNC Symbol;Acc:HGNC:16490]
ENSG00000074621	SLC24A1	399.992251695083	-0.516968889901213	0.131142071114722	-3.94205219962534	8.07873879450045e-05	0.000372351002500434	9187	15	65611366	solute carrier family 24 member 1 [Source:HGNC Symbol;Acc:HGNC:10975]
ENSG00000074657	ZNF532	252.548925068935	0.724339346170643	0.182094223802117	3.97782714380764	6.95478996873026e-05	0.000324278623019174	55205	18	58862600	zinc finger protein 532 [Source:HGNC Symbol;Acc:HGNC:30940]
ENSG00000074695	LMAN1	2815.28647736619	0.900833164191495	0.148722924452019	6.05712379252011	1.3857694483764e-09	1.17574879736502e-08	3998	18	59327823	lectin, mannose binding 1 [Source:HGNC Symbol;Acc:HGNC:6631]
ENSG00000074696	HACD3	1482.70477768638	0.480059616274132	0.158012659583077	3.03810857649501	0.00238068160809722	0.00819668006332922	51495	15	65530418	3-hydroxyacyl-CoA dehydratase 3 [Source:HGNC Symbol;Acc:HGNC:24175]
ENSG00000074706	IPCEF1	3975.54914415568	0.81460378380372	0.154254257083577	5.28091606160571	1.28539573118599e-07	8.77463965591291e-07	26034	6	154154496	interaction protein for cytohesin exchange factors 1 [Source:HGNC Symbol;Acc:HGNC:21204]
ENSG00000074755	ZZEF1	4248.78112320361	0.428809983875752	0.141294192022838	3.03487339243528	0.0024063667986963	0.00827844421287712	23140	17	4004445	zinc finger ZZ-type and EF-hand domain containing 1 [Source:HGNC Symbol;Acc:HGNC:29027]
ENSG00000075142	SRI	1869.50773286144	-0.491042704182869	0.105538127390287	-4.65275172418933	3.27534522538382e-06	1.87496877827285e-05	6717	7	88205118	sorcin [Source:HGNC Symbol;Acc:HGNC:11292]
ENSG00000075151	EIF4G3	2134.55606174382	0.586719357584249	0.202488568962092	2.89754310868822	0.00376098047041731	0.0122999412323342	8672	1	20806292	eukaryotic translation initiation factor 4 gamma 3 [Source:HGNC Symbol;Acc:HGNC:3298]
ENSG00000075223	SEMA3C	154.338495619638	1.5543484173228	0.312080784033416	4.98059636108953	6.33886294055393e-07	3.99430930930948e-06	10512	7	80742538	semaphorin 3C [Source:HGNC Symbol;Acc:HGNC:10725]
ENSG00000075240	GRAMD4	1600.97787560145	0.383398479926458	0.147493488357789	2.59942648448595	0.00933796775557133	0.02747595745385	23151	22	46576012	GRAM domain containing 4 [Source:HGNC Symbol;Acc:HGNC:29113]
ENSG00000075292	ZNF638	4431.02160320895	0.530702293099181	0.184032041251705	2.88374942477178	0.0039297130547889	0.0128076576490133	27332	2	71276561	zinc finger protein 638 [Source:HGNC Symbol;Acc:HGNC:17894]
ENSG00000075303	SLC25A40	1380.00072031191	0.776173544483096	0.181225032158925	4.28292678575679	1.84450878086834e-05	9.45296924674482e-05	55972	7	87833568	solute carrier family 25 member 40 [Source:HGNC Symbol;Acc:HGNC:29680]
ENSG00000075399	VPS9D1	893.131087979623	-0.743393111495527	0.310783901732317	-2.39199362435388	0.0167571334649499	0.0458443130645876	9605	16	89707134	VPS9 domain containing 1 [Source:HGNC Symbol;Acc:HGNC:13526]
ENSG00000075407	ZNF37A	1173.93426990003	0.776481127613734	0.172076327712965	4.51242270179635	6.40912956889207e-06	3.50533451677459e-05	7587	10	38094334	zinc finger protein 37A [Source:HGNC Symbol;Acc:HGNC:13102]
ENSG00000075420	FNDC3B	1747.9634344845	1.2517529046148	0.295720478610057	4.23289219095777	2.30705113275278e-05	0.000116557223731589	64778	3	172039628	fibronectin type III domain containing 3B [Source:HGNC Symbol;Acc:HGNC:24670]
ENSG00000075426	FOSL2	4093.76538018332	1.04106361661111	0.310520873307115	3.35263650885545	0.00080045756808649	0.00306916909746556	2355	2	28392448	FOS like 2, AP-1 transcription factor subunit [Source:HGNC Symbol;Acc:HGNC:3798]
ENSG00000075539	FRYL	3715.36242108019	0.78930216967765	0.146954726204973	5.37105671971875	7.82765817104695e-08	5.48214027603507e-07	285527	4	48497361	FRY like transcription coactivator [Source:HGNC Symbol;Acc:HGNC:29127]
ENSG00000075568	TMEM131	3404.84693020077	0.399266068303623	0.153105650398019	2.60778140627519	0.00911311297306704	0.0269193797960183	23505	2	97756333	transmembrane protein 131 [Source:HGNC Symbol;Acc:HGNC:30366]
ENSG00000075624	ACTB	242668.766346026	0.502016988430355	0.162773204270028	3.08415006438988	0.00204134600116838	0.00712886290792116	60	7	5527147	actin beta [Source:HGNC Symbol;Acc:HGNC:132]
ENSG00000075711	DLG1	2002.60682870955	0.631372941426342	0.134041882583881	4.71026614410046	2.47393519077503e-06	1.4449134007169e-05	1739	3	197042560	discs large MAGUK scaffold protein 1 [Source:HGNC Symbol;Acc:HGNC:2900]
ENSG00000075790	BCAP29	951.946726188443	0.514823449428528	0.121277786644662	4.24499377562797	2.18599489009239e-05	0.000110900096917232	55973	7	107579977	B cell receptor associated protein 29 [Source:HGNC Symbol;Acc:HGNC:24131]
ENSG00000075826	SEC31B	1246.96779131534	-0.801519803645108	0.143296674943934	-5.59342918430387	2.22628053078715e-08	1.66905943887083e-07	25956	10	100486642	SEC31 homolog B, COPII coat complex component [Source:HGNC Symbol;Acc:HGNC:23197]
ENSG00000075914	EXOSC7	785.924866321318	-0.485765478100849	0.131816852271274	-3.68515458934767	0.000228563867474627	0.000970100573092108	23016	3	44975241	exosome component 7 [Source:HGNC Symbol;Acc:HGNC:28112]
ENSG00000076053	RBM7	1246.25272596831	0.447866264186518	0.103916247419714	4.30987718770872	1.63345233669612e-05	8.46437306242696e-05	10179	11	114400030	RNA binding motif protein 7 [Source:HGNC Symbol;Acc:HGNC:9904]
ENSG00000076067	RBMS2	319.204085789402	2.60094477068424	0.321280789496029	8.09555023431113	5.7006082293445e-16	7.73761752251948e-15	5939	12	56521929	RNA binding motif single stranded interacting protein 2 [Source:HGNC Symbol;Acc:HGNC:9909]
ENSG00000076108	BAZ2A	6681.61362735432	0.476766803353127	0.16539350927473	2.88262100153631	0.00394381633090566	0.0128462234459632	11176	12	56595596	bromodomain adjacent to zinc finger domain 2A [Source:HGNC Symbol;Acc:HGNC:962]
ENSG00000076321	KLHL20	757.429578912431	0.617071612790281	0.136172338829321	4.5315489040966	5.85527781480606e-06	3.22165929552849e-05	27252	1	173714941	kelch like family member 20 [Source:HGNC Symbol;Acc:HGNC:25056]
ENSG00000076351	SLC46A1	231.031845671589	-4.06211216697844	0.230031360546259	-17.6589494464237	8.68409505982496e-70	7.13654478634334e-68	113235	17	28394756	solute carrier family 46 member 1 [Source:HGNC Symbol;Acc:HGNC:30521]
ENSG00000076604	TRAF4	754.187595299148	-0.707913064124799	0.215424774084074	-3.28612652437329	0.00101575373451451	0.00380536612404327	9618	17	28743984	TNF receptor associated factor 4 [Source:HGNC Symbol;Acc:HGNC:12034]
ENSG00000076641	PAG1	6919.44638546676	1.19086133122272	0.177884320899985	6.69458289071065	2.16287659953826e-11	2.15029685971931e-10	55824	8	80967810	phosphoprotein membrane anchor with glycosphingolipid microdomains 1 [Source:HGNC Symbol;Acc:HGNC:30043]
ENSG00000076662	ICAM3	7854.21056761989	-2.49061948348629	0.273948668674793	-9.09155534697239	9.76322425679525e-20	1.60673343995013e-18	3385	19	10333776	intercellular adhesion molecule 3 [Source:HGNC Symbol;Acc:HGNC:5346]
ENSG00000076685	NT5C2	3003.13463304521	-0.689695129363353	0.232578829179565	-2.96542523580625	0.00302264804819931	0.0101185487177424	22978	10	103088017	5'-nucleotidase, cytosolic II [Source:HGNC Symbol;Acc:HGNC:8022]
ENSG00000076770	MBNL3	3228.36261176919	0.571115141108521	0.132738001669531	4.30257449957992	1.68824876986228e-05	8.71661265792768e-05	55796	X	132369317	muscleblind like splicing regulator 3 [Source:HGNC Symbol;Acc:HGNC:20564]
ENSG00000076924	XAB2	2338.73334352887	-0.358248145109	0.136975720583092	-2.61541347316132	0.00891194984586771	0.0263920529046025	56949	19	7619525	XPA binding protein 2 [Source:HGNC Symbol;Acc:HGNC:14089]
ENSG00000076928	ARHGEF1	23103.1008794524	-0.452534078294865	0.177424052937964	-2.550579083283	0.0107544121962134	0.0310906673481691	9138	19	41883161	Rho guanine nucleotide exchange factor 1 [Source:HGNC Symbol;Acc:HGNC:681]
ENSG00000076984	MAP2K7	2029.779968167	-0.285364229180503	0.121129161694102	-2.35586728405797	0.0184795186102479	0.0497652407485301	5609	19	7903843	mitogen-activated protein kinase kinase 7 [Source:HGNC Symbol;Acc:HGNC:6847]
ENSG00000077097	TOP2B	10551.1248106059	0.588230350690376	0.115879046402571	5.07624431639544	3.84968232906892e-07	2.48191739797152e-06	7155	3	25597905	DNA topoisomerase II beta [Source:HGNC Symbol;Acc:HGNC:11990]
ENSG00000077147	TM9SF3	5967.11912030918	0.802877298837344	0.116540050301427	6.88928224040345	5.60745884767602e-12	5.82321769357688e-11	56889	10	96518109	transmembrane 9 superfamily member 3 [Source:HGNC Symbol;Acc:HGNC:21529]
ENSG00000077232	DNAJC10	4925.90511363675	0.649005156027579	0.110185984300222	5.89008811011069	3.85989764831399e-09	3.15888208435272e-08	54431	2	182716041	DnaJ heat shock protein family (Hsp40) member C10 [Source:HGNC Symbol;Acc:HGNC:24637]
ENSG00000077254	USP33	3186.31475787701	0.718139038766001	0.15006087763649	4.78565133082611	1.70433711216332e-06	1.01839206608874e-05	23032	1	77695987	ubiquitin specific peptidase 33 [Source:HGNC Symbol;Acc:HGNC:20059]
ENSG00000077312	SNRPA	1616.7294834348	-0.845501334943763	0.130544483065381	-6.47672973296242	9.37318627179767e-11	8.84861914613006e-10	6626	19	40750637	small nuclear ribonucleoprotein polypeptide A [Source:HGNC Symbol;Acc:HGNC:11151]
ENSG00000077348	EXOSC5	689.204369255994	-0.453257228699688	0.116639952239744	-3.8859517686363	0.000101929744168206	0.000462480736236561	56915	19	41386374	exosome component 5 [Source:HGNC Symbol;Acc:HGNC:24662]
ENSG00000077454	LRCH4	3650.09937512617	-2.49927836670686	0.181897557851453	-13.7400325558406	5.84495044199735e-43	2.36007132807578e-41	4034	7	100574011	leucine rich repeats and calponin homology domain containing 4 [Source:HGNC Symbol;Acc:HGNC:6691]
ENSG00000077458	FAM76B	1323.99815665226	0.809626578201312	0.17135423959118	4.72487042125677	2.30262133613877e-06	1.35379984083004e-05	143684	11	95768942	family with sequence similarity 76 member B [Source:HGNC Symbol;Acc:HGNC:28492]
ENSG00000077463	SIRT6	667.912848949808	-0.610117153378483	0.17210916245038	-3.54494289956459	0.000392698146774142	0.00160101454655573	51548	19	4174109	sirtuin 6 [Source:HGNC Symbol;Acc:HGNC:14934]
ENSG00000077616	NAALAD2	76.1192937795417	0.559189353220109	0.212144327682721	2.63589113754869	0.00839166489696692	0.0250830366004001	10003	11	90131515	N-acetylated alpha-linked acidic dipeptidase 2 [Source:HGNC Symbol;Acc:HGNC:14526]
ENSG00000077684	JADE1	2107.57760830022	0.318952790128499	0.107817109726873	2.95827620436575	0.00309364788076011	0.0103256815632526	79960	4	128809623	jade family PHD finger 1 [Source:HGNC Symbol;Acc:HGNC:30027]
ENSG00000078043	PIAS2	1012.41625401571	0.652740739082268	0.111930991572167	5.83163545604272	5.48867285108373e-09	4.40882117486801e-08	9063	18	46803224	protein inhibitor of activated STAT 2 [Source:HGNC Symbol;Acc:HGNC:17311]
ENSG00000078124	ACER3	1085.3680565325	0.63315765108359	0.224552163585849	2.81964618364288	0.00480766271618026	0.0153014488633145	55331	11	76860867	alkaline ceramidase 3 [Source:HGNC Symbol;Acc:HGNC:16066]
ENSG00000078140	UBE2K	2872.86674241378	0.304687269350673	0.0779997285844599	3.9062606355194	9.37354063449081e-05	0.00042818026343906	3093	4	39698044	ubiquitin conjugating enzyme E2 K [Source:HGNC Symbol;Acc:HGNC:4914]
ENSG00000078142	PIK3C3	2440.56820936276	0.345651479842164	0.124145326034961	2.78424883869428	0.00536518553411258	0.0168252638325155	5289	18	41955206	phosphatidylinositol 3-kinase catalytic subunit type 3 [Source:HGNC Symbol;Acc:HGNC:8974]
ENSG00000078177	N4BP2	1190.40688383691	1.28261289311348	0.202620605394596	6.33012072299181	2.4496945891777e-10	2.22968297005737e-09	55728	4	40056826	NEDD4 binding protein 2 [Source:HGNC Symbol;Acc:HGNC:29851]
ENSG00000078237	TIGAR	528.216402331893	0.535638836490313	0.165533017914001	3.235842874372	0.00121284125917827	0.00446927994902714	57103	12	4307763	TP53 induced glycolysis regulatory phosphatase [Source:HGNC Symbol;Acc:HGNC:1185]
ENSG00000078269	SYNJ2	1135.59306314606	0.810891009915912	0.193166837516982	4.19787899589454	2.69426518267217e-05	0.00013450342539664	8871	6	157981887	synaptojanin 2 [Source:HGNC Symbol;Acc:HGNC:11504]
ENSG00000078304	PPP2R5C	9041.96538179353	0.412745731628255	0.115558788281253	3.57173814096851	0.000354619889403702	0.00145759120941182	5527	14	101761798	protein phosphatase 2 regulatory subunit B'gamma [Source:HGNC Symbol;Acc:HGNC:9311]
ENSG00000078319	PMS2P1	523.448659354835	-0.336749136994532	0.106885824181159	-3.15055003387336	0.0016296334136234	0.00582433798791524	NA	7	100320992	PMS1 homolog 2, mismatch repair system component pseudogene 1 [Source:HGNC Symbol;Acc:HGNC:9123]
ENSG00000078403	MLLT10	1375.23379643653	0.717916047077674	0.128807100295134	5.57357510131601	2.49563992722494e-08	1.86012231785022e-07	8028	10	21524675	MLLT10, histone lysine methyltransferase DOT1L cofactor [Source:HGNC Symbol;Acc:HGNC:16063]
ENSG00000078487	ZCWPW1	390.808742204113	-0.495654215729632	0.139725451039366	-3.54734382349559	0.00038913638974448	0.00158775573409428	55063	7	100400826	zinc finger CW-type and PWWP domain containing 1 [Source:HGNC Symbol;Acc:HGNC:23486]
ENSG00000078589	P2RY10	1772.65292984354	0.715139365409237	0.212914800808289	3.35880531881462	0.000782801938063295	0.0030050968246658	27334	X	78945332	P2Y receptor family member 10 [Source:HGNC Symbol;Acc:HGNC:19906]
ENSG00000078674	PCM1	5040.68902921323	0.613206259646544	0.15072543180387	4.06836624919722	4.73439244389802e-05	0.000227194127384513	5108	8	17922840	pericentriolar material 1 [Source:HGNC Symbol;Acc:HGNC:8727]
ENSG00000078699	CBFA2T2	1532.45978859647	0.322669084563226	0.0985791496773434	3.27319809127331	0.00106337923992869	0.00396467118100504	9139	20	33490075	CBFA2/RUNX1 translocation partner 2 [Source:HGNC Symbol;Acc:HGNC:1536]
ENSG00000078747	ITCH	4558.03669642598	0.769642154200714	0.111652033841519	6.89322108805611	5.4543003569559e-12	5.67335745039957e-11	83737	20	34363235	itchy E3 ubiquitin protein ligase [Source:HGNC Symbol;Acc:HGNC:13890]
ENSG00000078795	PKD2L2	126.454426299157	-5.04479006162485	0.222269307578399	-22.6967461976073	4.82404030745177e-114	9.0283498892747e-112	27039	5	137887968	polycystin 2 like 2, transient receptor potential cation channel [Source:HGNC Symbol;Acc:HGNC:9012]
ENSG00000078814	MYH7B	44.2160618833711	-0.650969525349332	0.265621461764703	-2.45074144620883	0.0142562315129686	0.0398571340085613	57644	20	34975403	myosin heavy chain 7B [Source:HGNC Symbol;Acc:HGNC:15906]
ENSG00000078900	TP73	29.4582542155872	-2.03563702501412	0.480113615543837	-4.23990688684864	2.23612523116519e-05	0.00011324165697625	7161	1	3652520	tumor protein p73 [Source:HGNC Symbol;Acc:HGNC:12003]
ENSG00000078967	UBE2D4	408.471689404654	-0.581290818674771	0.131014501031791	-4.43684335777241	9.12876722972339e-06	4.88952562711736e-05	51619	7	43926438	ubiquitin conjugating enzyme E2 D4 (putative) [Source:HGNC Symbol;Acc:HGNC:21647]
ENSG00000079246	XRCC5	15039.8846165526	0.269436023378626	0.107678642838893	2.50222343331121	0.0123416009349649	0.0350523983124322	7520	2	216107464	X-ray repair cross complementing 5 [Source:HGNC Symbol;Acc:HGNC:12833]
ENSG00000079332	SAR1A	4532.59193276385	0.223527799989195	0.0844222051763359	2.64773704409053	0.00810325278297844	0.0243031233308653	56681	10	70147289	secretion associated Ras related GTPase 1A [Source:HGNC Symbol;Acc:HGNC:10534]
ENSG00000079335	CDC14A	1503.35476117235	0.850886324200328	0.228550438351289	3.72296955691019	0.000196893270333514	0.000846611345187204	8556	1	100345001	cell division cycle 14A [Source:HGNC Symbol;Acc:HGNC:1718]
ENSG00000079337	RAPGEF3	95.0768257796178	-0.843334036200231	0.350993298469978	-2.40270694590588	0.0162742234140907	0.044737974518847	10411	12	47734367	Rap guanine nucleotide exchange factor 3 [Source:HGNC Symbol;Acc:HGNC:16629]
ENSG00000079387	SENP1	1286.65108480758	0.586332709288715	0.105267437968851	5.56993426079404	2.54835468447841e-08	1.89886120633614e-07	29843	12	48042898	SUMO1/sentrin specific peptidase 1 [Source:HGNC Symbol;Acc:HGNC:17927]
ENSG00000079435	LIPE	356.609211328911	-0.577571392775618	0.213482592595111	-2.7054730118958	0.00682071903025029	0.0208767386725589	3991	19	42401507	lipase E, hormone sensitive type [Source:HGNC Symbol;Acc:HGNC:6621]
ENSG00000079462	PAFAH1B3	445.246212445738	-1.16076544661285	0.161072364262119	-7.20648419069513	5.74149859763021e-13	6.43128108533153e-12	5050	19	42297033	platelet activating factor acetylhydrolase 1b catalytic subunit 3 [Source:HGNC Symbol;Acc:HGNC:8576]
ENSG00000079616	KIF22	1859.69593507142	-1.06114397919908	0.169581654167523	-6.25742203310989	3.91393212254087e-10	3.49054676945906e-09	3835	16	29790719	kinesin family member 22 [Source:HGNC Symbol;Acc:HGNC:6391]
ENSG00000079691	CARMIL1	493.478513958249	0.792982994529215	0.201340046413771	3.93852593487321	8.19837336351708e-05	0.000377729187853689	55604	6	25279078	capping protein regulator and myosin 1 linker 1 [Source:HGNC Symbol;Acc:HGNC:21581]
ENSG00000079950	STX7	6350.4915061343	0.495899615156105	0.149766369246562	3.3111546847991	0.000929118335910035	0.00352144776537078	8417	6	132445867	syntaxin 7 [Source:HGNC Symbol;Acc:HGNC:11442]
ENSG00000080166	DCT	15.0249612610294	1.51311021034487	0.572591148453766	2.64256654059514	0.00822802959976015	0.0246427612355858	1638	13	94436808	dopachrome tautomerase [Source:HGNC Symbol;Acc:HGNC:2709]
ENSG00000080189	SLC35C2	2867.28974065141	-0.476005258394716	0.121877182989847	-3.90561421520851	9.39863530327139e-05	0.000429250105407692	51006	20	46345980	solute carrier family 35 member C2 [Source:HGNC Symbol;Acc:HGNC:17117]
ENSG00000080200	CRYBG3	463.041081268938	-0.585895501043475	0.242658124858777	-2.41448952671358	0.0157572759741968	0.0434847224172215	131544	3	97822040	crystallin beta-gamma domain containing 3 [Source:HGNC Symbol;Acc:HGNC:34427]
ENSG00000080298	RFX3	1009.34761166786	0.969627303588076	0.118237482808824	8.20067613546752	2.39038720439541e-16	3.30758380575814e-15	5991	9	3218297	regulatory factor X3 [Source:HGNC Symbol;Acc:HGNC:9984]
ENSG00000080345	RIF1	2776.73364651644	0.783121040984669	0.152671113917312	5.12946438190539	2.90567740904692e-07	1.90541096593256e-06	55183	2	151409883	replication timing regulatory factor 1 [Source:HGNC Symbol;Acc:HGNC:23207]
ENSG00000080371	RAB21	2916.68643434243	1.11797706190794	0.0989602073779285	11.2972384712008	1.35409326783147e-29	3.33515383162333e-28	23011	12	71754874	RAB21, member RAS oncogene family [Source:HGNC Symbol;Acc:HGNC:18263]
ENSG00000080503	SMARCA2	5803.83552147939	0.817273940194116	0.116459051715076	7.01769358549841	2.25560526441636e-12	2.41982087780902e-11	6595	9	1980290	SWI/SNF related, matrix associated, actin dependent regulator of chromatin, subfamily a, member 2 [Source:HGNC Symbol;Acc:HGNC:11098]
ENSG00000080603	SRCAP	1522.28419595329	-4.47305965605671	0.157909255831402	-28.3267730729638	1.6178512108338e-176	8.64202188453722e-174	10847	16	30698209	Snf2 related CREBBP activator protein [Source:HGNC Symbol;Acc:HGNC:16974]
ENSG00000080802	CNOT4	1092.64163251558	0.547576875875546	0.108277372806447	5.05716810154211	4.25528121542472e-07	2.732237618568e-06	4850	7	135361795	CCR4-NOT transcription complex subunit 4 [Source:HGNC Symbol;Acc:HGNC:7880]
ENSG00000080815	PSEN1	5231.12135477953	0.443506873156729	0.163036863528223	2.72028585167154	0.0065225504535738	0.0200477335926196	5663	14	73136418	presenilin 1 [Source:HGNC Symbol;Acc:HGNC:9508]
ENSG00000080819	CPOX	949.617310854724	0.655983233025401	0.20082937634035	3.26637091136355	0.00108935461810961	0.0040515016548202	1371	3	98521132	coproporphyrinogen oxidase [Source:HGNC Symbol;Acc:HGNC:2321]
ENSG00000080839	RBL1	685.124921326091	0.683120717537388	0.167036806925671	4.08964185864357	4.32039768352239e-05	0.000208773080673792	5933	20	36996349	RB transcriptional corepressor like 1 [Source:HGNC Symbol;Acc:HGNC:9893]
ENSG00000080845	DLGAP4	1415.27192282512	-0.290219535571676	0.122448632690471	-2.3701329218212	0.0177816912464123	0.0481794952507674	22839	20	36306336	DLG associated protein 4 [Source:HGNC Symbol;Acc:HGNC:24476]
ENSG00000080947	CROCCP3	340.808743543132	-0.55468387747819	0.167092503813962	-3.31962155582853	0.000901395524254591	0.00342244650405564	NA	1	16467436	ciliary rootlet coiled-coil, rootletin pseudogene 3 [Source:HGNC Symbol;Acc:HGNC:29405]
ENSG00000081014	AP4E1	906.398574784125	0.787463269670836	0.143503711519444	5.48740698991704	4.07876652046035e-08	2.9642736276815e-07	23431	15	50908672	adaptor related protein complex 4 epsilon 1 subunit [Source:HGNC Symbol;Acc:HGNC:573]
ENSG00000081019	RSBN1	2660.69415855995	0.937447367608815	0.0958348741772946	9.78190221103162	1.34655615816334e-22	2.51461761801225e-21	54665	1	113761832	round spermatid basic protein 1 [Source:HGNC Symbol;Acc:HGNC:25642]
ENSG00000081026	MAGI3	196.531777596337	0.927725638411535	0.177722816298651	5.22007054430511	1.78854989933274e-07	1.20052746630971e-06	260425	1	113390749	membrane associated guanylate kinase, WW and PDZ domain containing 3 [Source:HGNC Symbol;Acc:HGNC:29647]
ENSG00000081087	OSTM1	2124.74528330877	0.846304391094638	0.175960330396307	4.80963174590856	1.51208607899066e-06	9.09664173282977e-06	28962	6	108041409	osteopetrosis associated transmembrane protein 1 [Source:HGNC Symbol;Acc:HGNC:21652]
ENSG00000081148	IMPG2	51.0919709696196	0.824807724970643	0.273328549459322	3.01764205240256	0.0025474961384125	0.00869860180968125	50939	3	101222546	interphotoreceptor matrix proteoglycan 2 [Source:HGNC Symbol;Acc:HGNC:18362]
ENSG00000081154	PCNP	4350.95092206709	0.573210268202748	0.139797801067924	4.1002810045935	4.12648768418009e-05	0.000200384742845412	57092	3	101574095	PEST proteolytic signal containing nuclear protein [Source:HGNC Symbol;Acc:HGNC:30023]
ENSG00000081177	EXD2	398.820098441113	0.24143730026438	0.101563356559945	2.37720875365002	0.0174442126869541	0.0474254706068818	55218	14	69191511	exonuclease 3'-5' domain containing 2 [Source:HGNC Symbol;Acc:HGNC:20217]
ENSG00000081181	ARG2	228.386320917063	-4.35019627104656	0.204674367355859	-21.2542309388603	3.01257150497571e-100	4.62528942440582e-98	384	14	67619798	arginase 2 [Source:HGNC Symbol;Acc:HGNC:664]
ENSG00000081237	PTPRC	80036.9160193365	0.95733675590934	0.167252674409747	5.72389505452086	1.04109074923273e-08	8.09631993033888e-08	5788	1	198638457	protein tyrosine phosphatase, receptor type C [Source:HGNC Symbol;Acc:HGNC:9666]
ENSG00000081320	STK17B	17596.7308952248	1.00546956515386	0.112180378199347	8.96297178965755	3.16043448550273e-19	5.09965640077343e-18	9262	2	196133566	serine/threonine kinase 17b [Source:HGNC Symbol;Acc:HGNC:11396]
ENSG00000081377	CDC14B	198.514244964681	-0.710698653326135	0.243513639285125	-2.91851682481733	0.00351700895229017	0.0115833152905228	8555	9	96490241	cell division cycle 14B [Source:HGNC Symbol;Acc:HGNC:1719]
ENSG00000081386	ZNF510	897.983540904808	0.65603547486358	0.19255790837266	3.40695160436592	0.000656927739866093	0.00256840915678052	22869	9	96755865	zinc finger protein 510 [Source:HGNC Symbol;Acc:HGNC:29161]
ENSG00000081692	JMJD4	360.06749911656	-2.11417807218532	0.13227007163614	-15.9837977407405	1.65733630923464e-57	1.07038042742509e-55	65094	1	227730425	jumonji domain containing 4 [Source:HGNC Symbol;Acc:HGNC:25724]
ENSG00000081791	KIAA0141	2787.36522440828	-0.332196445302132	0.120708215620615	-2.7520616023869	0.00592213796178684	0.0183896835824409	9812	5	141923808	KIAA0141 [Source:HGNC Symbol;Acc:HGNC:28969]
ENSG00000081923	ATP8B1	77.309022828296	-1.16503543521218	0.215081637974456	-5.41671267795788	6.07047729182391e-08	4.31513828007665e-07	5205	18	57646426	ATPase phospholipid transporting 8B1 [Source:HGNC Symbol;Acc:HGNC:3706]
ENSG00000082014	SMARCD3	690.888078495823	-0.731816409454969	0.24492894298786	-2.98787232136645	0.00280926887164132	0.00948382539419135	6604	7	151238764	SWI/SNF related, matrix associated, actin dependent regulator of chromatin, subfamily d, member 3 [Source:HGNC Symbol;Acc:HGNC:11108]
ENSG00000082074	FYB1	25137.968377384	0.915026002585881	0.172193869291577	5.31392904027531	1.07286410651802e-07	7.39269972886911e-07	2533	5	39105255	FYN binding protein 1 [Source:HGNC Symbol;Acc:HGNC:4036]
ENSG00000082153	BZW1	3925.36508939949	0.540118646318403	0.146500366050221	3.68680748642803	0.00022708501444423	0.000964462443324508	9689	2	200810594	basic leucine zipper and W2 domains 1 [Source:HGNC Symbol;Acc:HGNC:18380]
ENSG00000082212	ME2	3548.5632298314	0.690786879651184	0.10312845713348	6.69831488661849	2.10836576721104e-11	2.10017475801442e-10	4200	18	50878734	malic enzyme 2 [Source:HGNC Symbol;Acc:HGNC:6984]
ENSG00000082213	C5orf22	1050.45529445266	0.503624892268157	0.130413147567732	3.86176471974646	0.000112570949788748	0.000506371781155002	55322	5	31532266	chromosome 5 open reading frame 22 [Source:HGNC Symbol;Acc:HGNC:25639]
ENSG00000082258	CCNT2	3239.47889031724	0.790425823829491	0.182707203441357	4.32618861731521	1.51711527180918e-05	7.8870307317898e-05	905	2	134918235	cyclin T2 [Source:HGNC Symbol;Acc:HGNC:1600]
ENSG00000082269	FAM135A	351.907997562448	1.21877306091623	0.152895411905635	7.97128602961896	1.57031590317582e-15	2.08184590265915e-14	57579	6	70412941	family with sequence similarity 135 member A [Source:HGNC Symbol;Acc:HGNC:21084]
ENSG00000082293	COL19A1	207.000611048326	1.08320870309503	0.262282141874502	4.12993692728544	3.62862770177389e-05	0.000177451867773188	1310	6	69866571	collagen type XIX alpha 1 chain [Source:HGNC Symbol;Acc:HGNC:2196]
ENSG00000082438	COBLL1	566.481087448402	0.835562177710212	0.271544403540535	3.07707382960474	0.00209043517961066	0.00728243994636104	22837	2	164653624	cordon-bleu WH2 repeat protein like 1 [Source:HGNC Symbol;Acc:HGNC:23571]
ENSG00000082701	GSK3B	2929.8230088597	0.75388414091797	0.121427400572057	6.20851749577397	5.34867688516609e-10	4.71433741270741e-09	2932	3	119821323	glycogen synthase kinase 3 beta [Source:HGNC Symbol;Acc:HGNC:4617]
ENSG00000082805	ERC1	961.834475276411	0.731470695169604	0.153857397194445	4.75421207239826	1.99221834684268e-06	1.18077851162844e-05	23085	12	990509	ELKS/RAB6-interacting/CAST family member 1 [Source:HGNC Symbol;Acc:HGNC:17072]
ENSG00000082898	XPO1	7375.09290990238	0.360733380214382	0.119121848782137	3.02827217594758	0.00245956454181238	0.00843542467256146	7514	2	61477849	exportin 1 [Source:HGNC Symbol;Acc:HGNC:12825]
ENSG00000082996	RNF13	3955.85328590996	0.666993598907642	0.243061477550568	2.74413537525245	0.00606705125369276	0.0187850735593144	11342	3	149812708	ring finger protein 13 [Source:HGNC Symbol;Acc:HGNC:10057]
ENSG00000083093	PALB2	545.071884447678	0.414087785684559	0.150696468998315	2.74782673036081	0.00599917031308641	0.0186041033898809	79728	16	23603160	partner and localizer of BRCA2 [Source:HGNC Symbol;Acc:HGNC:26144]
ENSG00000083123	BCKDHB	522.361273648665	0.442564981834568	0.114544205597803	3.86370466777287	0.000111680236211896	0.000502806190776647	594	6	80106647	branched chain keto acid dehydrogenase E1 subunit beta [Source:HGNC Symbol;Acc:HGNC:987]
ENSG00000083168	KAT6A	5585.72935597014	1.03254493502526	0.174309130065768	5.92364229364048	3.14888012658249e-09	2.60107237260229e-08	7994	8	41929479	lysine acetyltransferase 6A [Source:HGNC Symbol;Acc:HGNC:13013]
ENSG00000083223	ZCCHC6	4166.77745960083	0.88269512051017	0.260696209858796	3.38591466668532	0.000709414397563932	0.00275179805651123	79670	9	86287733	zinc finger CCHC-type containing 6 [Source:HGNC Symbol;Acc:HGNC:25817]
ENSG00000083290	ULK2	1284.67778266526	0.530416996096857	0.165267368148894	3.20944783013057	0.00132990178241366	0.00485114265202534	9706	17	19770829	unc-51 like autophagy activating kinase 2 [Source:HGNC Symbol;Acc:HGNC:13480]
ENSG00000083312	TNPO1	4632.40445802983	0.967523021813444	0.0905300872423437	10.6873090624937	1.16708045100544e-26	2.55978980015222e-25	3842	5	72816312	transportin 1 [Source:HGNC Symbol;Acc:HGNC:6401]
ENSG00000083454	P2RX5	2145.95976383848	-0.940264250232459	0.343146700391528	-2.74012324512992	0.00614161497093952	0.0189838466371175	5026	17	3672199	purinergic receptor P2X 5 [Source:HGNC Symbol;Acc:HGNC:8536]
ENSG00000083520	DIS3	2331.25487862421	0.671256794742052	0.152787111327425	4.39341243453147	1.11585146391557e-05	5.91368985837023e-05	22894	13	72752169	DIS3 homolog, exosome endoribonuclease and 3'-5' exoribonuclease [Source:HGNC Symbol;Acc:HGNC:20604]
ENSG00000083642	PDS5B	2285.07280761374	0.98611201892339	0.122373928476993	8.05818715796793	7.7434199905404e-16	1.04440446374254e-14	23047	13	32586427	PDS5 cohesin associated factor B [Source:HGNC Symbol;Acc:HGNC:20418]
ENSG00000083799	CYLD	11959.6692984075	0.63318090135633	0.14293562603496	4.42983263809586	9.43062467366412e-06	5.04383013418332e-05	1540	16	50742050	CYLD lysine 63 deubiquitinase [Source:HGNC Symbol;Acc:HGNC:2584]
ENSG00000083807	SLC27A5	181.823001058107	-2.07635261814287	0.187167957110948	-11.0935261045354	1.34864709699719e-28	3.1899733917904e-27	10998	19	58479512	solute carrier family 27 member 5 [Source:HGNC Symbol;Acc:HGNC:10999]
ENSG00000083814	ZNF671	1265.6712038696	-0.278530183752204	0.090599692937419	-3.07429500831307	0.00211000671369075	0.00734264008401612	79891	19	57719751	zinc finger protein 671 [Source:HGNC Symbol;Acc:HGNC:26279]
ENSG00000083838	ZNF446	290.277817387226	-2.20367212705035	0.200377554382397	-10.9975996754851	3.92439086933171e-28	9.07316338049279e-27	55663	19	58474017	zinc finger protein 446 [Source:HGNC Symbol;Acc:HGNC:21036]
ENSG00000083844	ZNF264	1420.50594704042	2.73374921658629	0.108684080820433	25.1531705098832	1.3047153518046e-139	4.34453267795714e-137	9422	19	57191500	zinc finger protein 264 [Source:HGNC Symbol;Acc:HGNC:13057]
ENSG00000083896	YTHDC1	5115.55692644834	0.425206854067881	0.085412053039547	4.97830035616875	6.41450611179924e-07	4.03998861966427e-06	91746	4	68310387	YTH domain containing 1 [Source:HGNC Symbol;Acc:HGNC:30626]
ENSG00000083937	CHMP2B	1870.19633745935	0.627595458775018	0.133673756366646	4.6949788487549	2.66634311845648e-06	1.55163498768098e-05	25978	3	87227271	charged multivesicular body protein 2B [Source:HGNC Symbol;Acc:HGNC:24537]
ENSG00000084072	PPIE	1663.22347031634	-0.489834765108014	0.150943333665834	-3.24515666384071	0.00117386023648978	0.00433810557272958	10450	1	39692182	peptidylprolyl isomerase E [Source:HGNC Symbol;Acc:HGNC:9258]
ENSG00000084073	ZMPSTE24	1965.63903132389	0.759872488824892	0.118423028303416	6.4165939658121	1.39356948420645e-10	1.29226479475781e-09	10269	1	40258107	zinc metallopeptidase STE24 [Source:HGNC Symbol;Acc:HGNC:12877]
ENSG00000084090	STARD7	6308.52743515985	0.233325744431242	0.0574361894080093	4.06234722108333	4.85817428401851e-05	0.000232655189843546	56910	2	96184859	StAR related lipid transfer domain containing 7 [Source:HGNC Symbol;Acc:HGNC:18063]
ENSG00000084093	REST	3193.55929030386	0.922389022966832	0.109900860731585	8.3929190074281	4.74218304033129e-17	6.81555903330125e-16	5978	4	56907876	RE1 silencing transcription factor [Source:HGNC Symbol;Acc:HGNC:9966]
ENSG00000084112	SSH1	1852.77546889725	0.909420626312099	0.134019140032008	6.78575184182573	1.15483507631336e-11	1.17360171845717e-10	54434	12	108778192	slingshot protein phosphatase 1 [Source:HGNC Symbol;Acc:HGNC:30579]
ENSG00000084207	GSTP1	3632.38134509617	-0.641727962455669	0.160632615406115	-3.99500413308491	6.46931243660024e-05	0.00030329707601834	2950	11	67583595	glutathione S-transferase pi 1 [Source:HGNC Symbol;Acc:HGNC:4638]
ENSG00000084234	APLP2	13123.7879198824	0.693218420315669	0.229185321692602	3.02470688435037	0.00248874194817016	0.00852295225739054	334	11	130069837	amyloid beta precursor like protein 2 [Source:HGNC Symbol;Acc:HGNC:598]
ENSG00000084463	WBP11	3573.35823136344	0.281921018628974	0.0980655447288883	2.87482233855298	0.00404254895920366	0.013133674013429	51729	12	14784579	WW domain binding protein 11 [Source:HGNC Symbol;Acc:HGNC:16461]
ENSG00000084676	NCOA1	3803.42275564026	0.8235518406755	0.225130641243081	3.65810640492194	0.000254085565001633	0.00106974612260129	8648	2	24491914	nuclear receptor coactivator 1 [Source:HGNC Symbol;Acc:HGNC:7668]
ENSG00000084693	AGBL5	747.66028593879	-1.47593640962782	0.0920746954584389	-16.0297723742571	7.91722284123616e-58	5.16533317173779e-56	60509	2	27042364	ATP/GTP binding protein like 5 [Source:HGNC Symbol;Acc:HGNC:26147]
ENSG00000084733	RAB10	5419.0091411298	0.672688524510716	0.153716671270761	4.37615854513154	1.20789170397302e-05	6.36071950911241e-05	10890	2	26034107	RAB10, member RAS oncogene family [Source:HGNC Symbol;Acc:HGNC:9759]
ENSG00000085185	BCORL1	472.159614383568	0.683349164784788	0.24452402987534	2.79460945058514	0.00519624478175452	0.0163554770690137	63035	X	129981107	BCL6 corepressor like 1 [Source:HGNC Symbol;Acc:HGNC:25657]
ENSG00000085224	ATRX	3654.66986496903	1.23943715800145	0.123673724854129	10.0218309059854	1.22217565996663e-23	2.39028100088058e-22	546	X	77504878	ATRX, chromatin remodeler [Source:HGNC Symbol;Acc:HGNC:886]
ENSG00000085231	AK6	698.853322562783	-2.57841764933371	0.26728004790453	-9.64687663575509	5.06756800010816e-22	9.30748162770581e-21	102157402	5	69350984	adenylate kinase 6 [Source:HGNC Symbol;Acc:HGNC:49151]
ENSG00000085365	SCAMP1	1026.60431566067	1.18176456054133	0.121881328900137	9.69602621833572	3.13470338080888e-22	5.79061921354032e-21	9522	5	78360583	secretory carrier membrane protein 1 [Source:HGNC Symbol;Acc:HGNC:10563]
ENSG00000085382	HACE1	345.355270792825	0.864581460864192	0.206032011859677	4.19634528178581	2.71256613143816e-05	0.000135272394149726	57531	6	104728093	HECT domain and ankyrin repeat containing E3 ubiquitin protein ligase 1 [Source:HGNC Symbol;Acc:HGNC:21033]
ENSG00000085433	WDR47	629.846055771222	0.707270424885071	0.134478009222105	5.25937607922894	1.44544999249871e-07	9.80662140209105e-07	22911	1	108970214	WD repeat domain 47 [Source:HGNC Symbol;Acc:HGNC:29141]
ENSG00000085449	WDFY1	2620.30830232833	0.924825670456751	0.197424692870989	4.68444781150601	2.80715678160226e-06	1.62693263743856e-05	57590	2	223855716	WD repeat and FYVE domain containing 1 [Source:HGNC Symbol;Acc:HGNC:20451]
ENSG00000085465	OVGP1	173.480556848241	-1.29467698291098	0.237385490658786	-5.45390107591676	4.92766219663681e-08	3.54305268428962e-07	5016	1	111414314	oviductal glycoprotein 1 [Source:HGNC Symbol;Acc:HGNC:8524]
ENSG00000085491	SLC25A24	1260.05029702197	1.09466235851307	0.219322649802268	4.99110492919892	6.00348714457397e-07	3.78949804005112e-06	29957	1	108134036	solute carrier family 25 member 24 [Source:HGNC Symbol;Acc:HGNC:20662]
ENSG00000085511	MAP3K4	1687.23050098766	0.242418647923381	0.0930905018897459	2.60411796050359	0.00921110483763734	0.0271525325404715	4216	6	160991727	mitogen-activated protein kinase kinase kinase 4 [Source:HGNC Symbol;Acc:HGNC:6856]
ENSG00000085563	ABCB1	660.004537173803	0.656203516187447	0.192987932614392	3.40023081908755	0.000673289915100465	0.00262557466512181	5243	7	87503633	ATP binding cassette subfamily B member 1 [Source:HGNC Symbol;Acc:HGNC:40]
ENSG00000085662	AKR1B1	2459.89371274617	-0.396026866378374	0.125768335513769	-3.14885988401284	0.00163908763665935	0.00585567883571766	231	7	134442350	aldo-keto reductase family 1 member B [Source:HGNC Symbol;Acc:HGNC:381]
ENSG00000085719	CPNE3	3423.23478182453	0.772499729980098	0.117986705538422	6.54734553740494	5.85687458778726e-11	5.60127804665667e-10	8895	8	86514427	copine 3 [Source:HGNC Symbol;Acc:HGNC:2316]
ENSG00000085721	RRN3	1547.07711844298	0.649902729090633	0.139680254142957	4.65278885035165	3.274755353458e-06	1.87496877827285e-05	54700	16	15060022	RRN3 homolog, RNA polymerase I transcription factor [Source:HGNC Symbol;Acc:HGNC:30346]
ENSG00000085832	EPS15	3828.73377751049	0.744904690858063	0.0885926171490835	8.40820279193851	4.16340852151916e-17	6.01407292911275e-16	2060	1	51354263	epidermal growth factor receptor pathway substrate 15 [Source:HGNC Symbol;Acc:HGNC:3419]
ENSG00000085872	CHERP	1106.94103206427	-0.750695408106536	0.155577167663637	-4.82522865906366	1.39842734118854e-06	8.44656702663702e-06	10523	19	16517889	calcium homeostasis endoplasmic reticulum protein [Source:HGNC Symbol;Acc:HGNC:16930]
ENSG00000085998	POMGNT1	1241.39764325518	-0.356077101676224	0.121927436494617	-2.92040177267194	0.00349580380606346	0.0115193946263292	55624	1	46188682	protein O-linked mannose N-acetylglucosaminyltransferase 1 (beta 1,2-) [Source:HGNC Symbol;Acc:HGNC:19139]
ENSG00000086062	B4GALT1	6751.5084490983	0.364655371416981	0.127166264416621	2.8675480331977	0.0041366600626761	0.0133952972981833	2683	9	33104082	beta-1,4-galactosyltransferase 1 [Source:HGNC Symbol;Acc:HGNC:924]
ENSG00000086189	DIMT1	2038.83456575445	0.587503863820172	0.135412169560162	4.33863415473268	1.43370956775105e-05	7.48225388095604e-05	27292	5	62387254	DIM1 dimethyladenosine transferase 1 homolog [Source:HGNC Symbol;Acc:HGNC:30217]
ENSG00000086200	IPO11	669.19877626575	0.484757776591835	0.111445841955097	4.34971613195896	1.36313874106073e-05	7.13137672328037e-05	51194	5	62403972	importin 11 [Source:HGNC Symbol;Acc:HGNC:20628]
ENSG00000086300	SNX10	2938.89686745394	0.889753477733167	0.234059252449478	3.80140271500364	0.000143879230440862	0.000635497582860242	29887	7	26291895	sorting nexin 10 [Source:HGNC Symbol;Acc:HGNC:14974]
ENSG00000086475	SEPHS1	1544.74433003763	0.34445812866774	0.105000167228433	3.28054838158832	0.00103605493614674	0.00387519307991284	22929	10	13317424	selenophosphate synthetase 1 [Source:HGNC Symbol;Acc:HGNC:19685]
ENSG00000086504	MRPL28	1560.18564635673	-0.645859746742114	0.165044314995403	-3.91325049130048	9.10619860811389e-05	0.000416801394070485	10573	16	367384	mitochondrial ribosomal protein L28 [Source:HGNC Symbol;Acc:HGNC:14484]
ENSG00000086506	HBQ1	209.840161840669	-1.04551479545819	0.36431372825243	-2.86981992271718	0.00410705624078071	0.0133246769598402	3049	16	180453	hemoglobin subunit theta 1 [Source:HGNC Symbol;Acc:HGNC:4833]
ENSG00000086544	ITPKC	546.13032453905	-0.37516455733027	0.116171545752043	-3.22940144164927	0.00124049630618209	0.00455873947119232	80271	19	40717103	inositol-trisphosphate 3-kinase C [Source:HGNC Symbol;Acc:HGNC:14897]
ENSG00000086598	TMED2	4803.98095794496	0.42927129984523	0.0965559099902376	4.44583143474731	8.75525818508539e-06	4.70716753754643e-05	10959	12	123584531	transmembrane p24 trafficking protein 2 [Source:HGNC Symbol;Acc:HGNC:16996]
ENSG00000086619	ERO1B	765.395091234347	0.52348023307517	0.144296274791943	3.62781529758797	0.000285829614890194	0.00119320601201312	56605	1	236215555	endoplasmic reticulum oxidoreductase 1 beta [Source:HGNC Symbol;Acc:HGNC:14355]
ENSG00000086666	ZFAND6	2695.68074328436	0.435739044823796	0.136839955868	3.1842968821484	0.00145106106644458	0.00523869413455915	54469	15	80059568	zinc finger AN1-type containing 6 [Source:HGNC Symbol;Acc:HGNC:30164]
ENSG00000086712	TXLNG	1207.88440608975	0.478195869596879	0.120384905500258	3.97222448786036	7.12045686339149e-05	0.000331400461022614	55787	X	16786427	taxilin gamma [Source:HGNC Symbol;Acc:HGNC:18578]
ENSG00000087053	MTMR2	874.472592626215	0.392614570357635	0.126002082863815	3.1159371451183	0.00183361351144552	0.00648019992191085	8898	11	95832882	myotubularin related protein 2 [Source:HGNC Symbol;Acc:HGNC:7450]
ENSG00000087086	FTL	90666.9194357282	-0.625533427096382	0.195954010564015	-3.19224610558319	0.00141170993449991	0.00510738987233804	2512	19	48965301	ferritin light chain [Source:HGNC Symbol;Acc:HGNC:3999]
ENSG00000087087	SRRT	3772.14741466891	-0.303020268708179	0.125434105279252	-2.41577255271658	0.0157018661649059	0.0433691531259492	51593	7	100875111	serrate, RNA effector molecule [Source:HGNC Symbol;Acc:HGNC:24101]
ENSG00000087088	BAX	2296.88694713	-0.407279688338172	0.153521687950522	-2.65291304294044	0.00798004261648179	0.0239784709582319	581	19	48954815	BCL2 associated X, apoptosis regulator [Source:HGNC Symbol;Acc:HGNC:959]
ENSG00000087095	NLK	1089.50902300553	0.499218892140768	0.0828725548658805	6.02393510069401	1.70226646363116e-09	1.43478343614408e-08	51701	17	28041737	nemo like kinase [Source:HGNC Symbol;Acc:HGNC:29858]
ENSG00000087128	TMPRSS11E	2.27803339749928	4.08449597512537	1.26917631498139	3.21822581063944	0.00128986227335395	0.00472338475091801	28983	4	68447449	transmembrane serine protease 11E [Source:HGNC Symbol;Acc:HGNC:24465]
ENSG00000087191	PSMC5	3377.01729065767	-0.674145066396009	0.0917535500522873	-7.34734586304111	2.02181231698347e-13	2.33826196695788e-12	5705	17	63827152	proteasome 26S subunit, ATPase 5 [Source:HGNC Symbol;Acc:HGNC:9552]
ENSG00000087253	LPCAT2	2867.53979680225	1.10435445692832	0.366554675032089	3.01279599511762	0.00258852863722822	0.00882226163213233	54947	16	55508998	lysophosphatidylcholine acyltransferase 2 [Source:HGNC Symbol;Acc:HGNC:26032]
ENSG00000087269	NOP14	1622.95571377098	-0.357409841880744	0.0958963641517381	-3.72704267823136	0.00019373966246113	0.000834170435852792	8602	4	2937933	NOP14 nucleolar protein [Source:HGNC Symbol;Acc:HGNC:16821]
ENSG00000087299	L2HGDH	142.617187744643	1.34939736343069	0.229259045756929	5.885906743507	3.95877500829792e-09	3.23453125612362e-08	79944	14	50237563	L-2-hydroxyglutarate dehydrogenase [Source:HGNC Symbol;Acc:HGNC:20499]
ENSG00000087301	TXNDC16	493.278162721554	0.603522455843537	0.130601578022107	4.62109619947607	3.81717710710206e-06	2.16006226056272e-05	57544	14	52430590	thioredoxin domain containing 16 [Source:HGNC Symbol;Acc:HGNC:19965]
ENSG00000087338	GMCL1	1768.316830351	1.0329422376118	0.138925987743543	7.4351980820076	1.0441138349664e-13	1.22746807558636e-12	64395	2	69829642	germ cell-less, spermatogenesis associated 1 [Source:HGNC Symbol;Acc:HGNC:23843]
ENSG00000087470	DNM1L	2213.97853800603	0.49339722965882	0.107170753551869	4.60384212396175	4.14766934653674e-06	2.33779384579472e-05	10059	12	32679200	dynamin 1 like [Source:HGNC Symbol;Acc:HGNC:2973]
ENSG00000087502	ERGIC2	1174.31529900996	0.619548980539124	0.253772966138496	2.44135137783356	0.0146324098320076	0.0407710267433899	51290	12	29337352	ERGIC and golgi 2 [Source:HGNC Symbol;Acc:HGNC:30208]
ENSG00000087589	CASS4	900.676498489678	1.48821449798357	0.28129588159645	5.29056625193885	1.21938240215092e-07	8.34622658599831e-07	57091	20	56412112	Cas scaffolding protein family member 4 [Source:HGNC Symbol;Acc:HGNC:15878]
ENSG00000087884	AAMDC	80.7597163084815	-1.80276635175827	0.149302327663356	-12.0746031222173	1.43856634493391e-33	4.04882997630138e-32	28971	11	77821109	adipogenesis associated Mth938 domain containing [Source:HGNC Symbol;Acc:HGNC:30205]
ENSG00000087995	METTL2A	413.528133819183	0.586040598243895	0.115123326382773	5.09054608355714	3.57033784723054e-07	2.31521149223548e-06	339175	17	62423867	methyltransferase like 2A [Source:HGNC Symbol;Acc:HGNC:25755]
ENSG00000088179	PTPN4	3496.64498597969	0.716297906557142	0.221504450026011	3.2337856258555	0.00122161114158129	0.00449836416345602	5775	2	119759631	protein tyrosine phosphatase, non-receptor type 4 [Source:HGNC Symbol;Acc:HGNC:9656]
ENSG00000088205	DDX18	4758.57055805148	0.471606484144502	0.118204736827348	3.98974268546732	6.61450121643064e-05	0.000309444454247372	8886	2	117814650	DEAD-box helicase 18 [Source:HGNC Symbol;Acc:HGNC:2741]
ENSG00000088356	PDRG1	787.770479698588	-0.409245178905552	0.116071229314541	-3.52581067093327	0.000422188672921317	0.00171144941876721	81572	20	31944342	p53 and DNA damage regulated 1 [Source:HGNC Symbol;Acc:HGNC:16119]
ENSG00000088387	DOCK9	1871.4770939195	0.929403673351278	0.187622288887777	4.95358882391199	7.28570772497447e-07	4.55512182561193e-06	23348	13	98793429	dedicator of cytokinesis 9 [Source:HGNC Symbol;Acc:HGNC:14132]
ENSG00000088543	C3orf18	332.905054801493	-0.788680185153662	0.13646805962418	-5.77922912750141	7.50436684161597e-09	5.92583818352428e-08	51161	3	50558025	chromosome 3 open reading frame 18 [Source:HGNC Symbol;Acc:HGNC:24837]
ENSG00000088726	TMEM40	219.958838248521	-0.528273208444055	0.212169506719707	-2.48986396118621	0.0127791999013176	0.0361654178222717	55287	3	12733525	transmembrane protein 40 [Source:HGNC Symbol;Acc:HGNC:25620]
ENSG00000088727	KIF9	67.7999986706537	-1.14141105214211	0.187847695792313	-6.07625793506709	1.230194764624e-09	1.04826167381055e-08	64147	3	47228026	kinesin family member 9 [Source:HGNC Symbol;Acc:HGNC:16666]
ENSG00000088812	ATRN	1141.14340917858	0.669044470596283	0.123960206779768	5.39725197284422	6.76693235558738e-08	4.77709651974836e-07	8455	20	3471040	attractin [Source:HGNC Symbol;Acc:HGNC:885]
ENSG00000088881	EBF4	32.3629594898464	-1.17729937308226	0.379054500035047	-3.10588417489676	0.00189711009075431	0.0066779108631165	57593	20	2692878	early B cell factor 4 [Source:HGNC Symbol;Acc:HGNC:29278]
ENSG00000088888	MAVS	3843.5512372553	2.96737481796703	0.10638409511418	27.8930305773828	3.24146078714257e-171	1.66222109164671e-168	57506	20	3846799	mitochondrial antiviral signaling protein [Source:HGNC Symbol;Acc:HGNC:29233]
ENSG00000088899	LZTS3	65.5105813012094	-0.989452079379942	0.27998031034728	-3.53400593831992	0.000409311882265698	0.0016639855178837	9762	20	3162617	leucine zipper tumor suppressor family member 3 [Source:HGNC Symbol;Acc:HGNC:30139]
ENSG00000088930	XRN2	6191.39854763299	0.459941966011439	0.142267496894103	3.23293778306789	0.00122524243973059	0.00450914542194523	22803	20	21303304	5'-3' exoribonuclease 2 [Source:HGNC Symbol;Acc:HGNC:12836]
ENSG00000088970	KIZ	873.133199014405	-0.310851984834998	0.127586606863477	-2.4363998108957	0.0148342782276659	0.0412572831931179	55857	20	21125983	kizuna centrosomal protein [Source:HGNC Symbol;Acc:HGNC:15865]
ENSG00000088986	DYNLL1	4226.2782083838	-0.342100081271083	0.140770395690077	-2.43019904571595	0.0150905328212815	0.0419108818823286	8655	12	120469850	dynein light chain LC8-type 1 [Source:HGNC Symbol;Acc:HGNC:15476]
ENSG00000088992	TESC	1043.68606600255	-0.731213299931154	0.291468449518432	-2.50872195992147	0.0121168816565799	0.0344966517515776	54997	12	117038923	tescalcin [Source:HGNC Symbol;Acc:HGNC:26065]
ENSG00000089022	MAPKAPK5	1253.81304184043	0.903616487114678	0.131304907958007	6.88181806123857	5.90934577269639e-12	6.12679440404106e-11	8550	12	111841978	mitogen-activated protein kinase-activated protein kinase 5 [Source:HGNC Symbol;Acc:HGNC:6889]
ENSG00000089041	P2RX7	873.520436655858	1.97863701244397	0.248444126258236	7.96411266486274	1.66413584104523e-15	2.20508749170025e-14	5027	12	121132819	purinergic receptor P2X 7 [Source:HGNC Symbol;Acc:HGNC:8537]
ENSG00000089048	ESF1	532.831954845716	1.04035789123134	0.342448449521646	3.03799854455342	0.00238155104860815	0.00819857262168542	51575	20	13714322	ESF1 nucleolar pre-rRNA processing protein homolog [Source:HGNC Symbol;Acc:HGNC:15898]
ENSG00000089050	RBBP9	609.020571866039	0.535317203463922	0.125547084105583	4.26387603724616	2.00910934444207e-05	0.000102453388209019	10741	20	18486540	RB binding protein 9, serine hydrolase [Source:HGNC Symbol;Acc:HGNC:9892]
ENSG00000089053	ANAPC5	5700.32443624543	-0.313566403958342	0.0726674388381915	-4.31508814637819	1.59539231278495e-05	8.27551262387339e-05	51433	12	121308245	anaphase promoting complex subunit 5 [Source:HGNC Symbol;Acc:HGNC:15713]
ENSG00000089057	SLC23A2	1955.09538508922	0.592745614439498	0.120214884155043	4.93071734507538	8.19282062173511e-07	5.09369351942988e-06	9962	20	4852356	solute carrier family 23 member 2 [Source:HGNC Symbol;Acc:HGNC:10973]
ENSG00000089094	KDM2B	2057.89566420619	-0.314992867663868	0.104905851735925	-3.00262437653895	0.00267662574307012	0.00908989192745933	84678	12	121429097	lysine demethylase 2B [Source:HGNC Symbol;Acc:HGNC:13610]
ENSG00000089123	TASP1	325.119767588956	0.324245791303214	0.134220300697168	2.41577309556762	0.01570184275722	0.0433691531259492	55617	20	13389392	taspase 1 [Source:HGNC Symbol;Acc:HGNC:15859]
ENSG00000089177	KIF16B	349.057114014652	1.07731557431783	0.292262372365642	3.68612478437706	0.000227694738456408	0.000966731759235355	55614	20	16272104	kinesin family member 16B [Source:HGNC Symbol;Acc:HGNC:15869]
ENSG00000089195	TRMT6	887.77723060172	0.270711263126437	0.11064939323646	2.44656798567274	0.0144223594421961	0.0402601302229622	51605	20	5937235	tRNA methyltransferase 6 [Source:HGNC Symbol;Acc:HGNC:20900]
ENSG00000089234	BRAP	1350.20562797322	0.281084309604528	0.0788304615985816	3.56568138641453	0.000362912055954679	0.00148833415142002	8315	12	111642146	BRCA1 associated protein [Source:HGNC Symbol;Acc:HGNC:1099]
ENSG00000089248	ERP29	8631.19116447494	-0.385891679372146	0.0949000911484148	-4.06629408573115	4.77666519775912e-05	0.000229051235591068	10961	12	112013316	endoplasmic reticulum protein 29 [Source:HGNC Symbol;Acc:HGNC:13799]
ENSG00000089280	FUS	11432.8455590274	-0.534301164900707	0.15187844431341	-3.5179525792228	0.000434890069675106	0.00175932177129532	2521	16	31180110	FUS RNA binding protein [Source:HGNC Symbol;Acc:HGNC:4010]
ENSG00000089505	CMTM1	92.0506810172049	1.74273441378289	0.305002796412509	5.71383093624455	1.10460743660787e-08	8.57207465939036e-08	113540	16	66566393	CKLF like MARVEL transmembrane domain containing 1 [Source:HGNC Symbol;Acc:HGNC:19172]
ENSG00000089682	RBM41	444.352809853132	1.47961443536909	0.235879416321602	6.27275774394728	3.54708585261539e-10	3.17221071716284e-09	55285	X	107064420	RNA binding motif protein 41 [Source:HGNC Symbol;Acc:HGNC:25617]
ENSG00000089775	ZBTB25	2143.60508210784	0.576835985147948	0.143907122500173	4.00839079488407	6.11338967754466e-05	0.000287873850013306	7597	14	64449106	zinc finger and BTB domain containing 25 [Source:HGNC Symbol;Acc:HGNC:13112]
ENSG00000089820	ARHGAP4	12025.3057078632	-0.710337684381687	0.17578350920226	-4.0409802239433	5.32282474491509e-05	0.000253251487213997	393	X	153907367	Rho GTPase activating protein 4 [Source:HGNC Symbol;Acc:HGNC:674]
ENSG00000089876	DHX32	435.796413878706	-0.746833204132223	0.208008092077978	-3.5904045687427	0.000330165098081206	0.00136341328954777	55760	10	125836337	DEAH-box helicase 32 (putative) [Source:HGNC Symbol;Acc:HGNC:16717]
ENSG00000089902	RCOR1	2483.93528933807	0.866216648150746	0.16768111056395	5.16585705591681	2.39339657649067e-07	1.58488347678773e-06	23186	14	102592661	REST corepressor 1 [Source:HGNC Symbol;Acc:HGNC:17441]
ENSG00000089916	GPATCH2L	2617.435193927	0.846776494009557	0.123621963109848	6.84972534578768	7.39919085136357e-12	7.62214758653925e-11	55668	14	76151916	G-patch domain containing 2 like [Source:HGNC Symbol;Acc:HGNC:20210]
ENSG00000090006	LTBP4	886.248870846818	-0.555968560829681	0.144146716327779	-3.85696306508607	0.000114804501528282	0.000515785424773986	8425	19	40592883	latent transforming growth factor beta binding protein 4 [Source:HGNC Symbol;Acc:HGNC:6717]
ENSG00000090013	BLVRB	2079.62955136622	-0.591144123637936	0.235356170144073	-2.5117001320852	0.0120151136393497	0.0342487508296749	645	19	40447765	biliverdin reductase B [Source:HGNC Symbol;Acc:HGNC:1063]
ENSG00000090054	SPTLC1	1573.0021877049	0.650138547371472	0.129226590107175	5.03099669218443	4.87936567521242e-07	3.11598844115683e-06	10558	9	92000087	serine palmitoyltransferase long chain base subunit 1 [Source:HGNC Symbol;Acc:HGNC:11277]
ENSG00000090060	PAPOLA	10769.5854284388	0.60058128624472	0.098030795816967	6.12645527601411	8.98584493213533e-10	7.76532066262049e-09	10914	14	96501433	poly(A) polymerase alpha [Source:HGNC Symbol;Acc:HGNC:14981]
ENSG00000090061	CCNK	1325.25442698585	-1.59114118955768	0.13804846277068	-11.5259609388104	9.76169478908317e-31	2.49292683657463e-29	8812	14	99481169	cyclin K [Source:HGNC Symbol;Acc:HGNC:1596]
ENSG00000090097	PCBP4	240.256323305171	-0.516114607726893	0.217260085228017	-2.37556110311393	0.0175222909849567	0.0475973663369308	57060	3	51957454	poly(rC) binding protein 4 [Source:HGNC Symbol;Acc:HGNC:8652]
ENSG00000090266	NDUFB2	1279.32846782692	-1.02005252831703	0.199723740133478	-5.10731737566758	3.26764654165631e-07	2.12861934268465e-06	4708	7	140690777	NADH:ubiquinone oxidoreductase subunit B2 [Source:HGNC Symbol;Acc:HGNC:7697]
ENSG00000090273	NUDC	2518.89127270726	-0.262544525748217	0.101645672975306	-2.58293853602602	0.00979627736900677	0.0286698495310277	10726	1	26900238	nuclear distribution C, dynein complex regulator [Source:HGNC Symbol;Acc:HGNC:8045]
ENSG00000090376	IRAK3	3409.09207247804	0.744036603658695	0.302404733344367	2.46039999252067	0.0138782244616673	0.0389361719222178	11213	12	66188879	interleukin 1 receptor associated kinase 3 [Source:HGNC Symbol;Acc:HGNC:17020]
ENSG00000090520	DNAJB11	1424.07830317584	-0.572916536042173	0.116909569809072	-4.9005101719031	9.55881082734339e-07	5.88870518051621e-06	51726	3	186567403	DnaJ heat shock protein family (Hsp40) member B11 [Source:HGNC Symbol;Acc:HGNC:14889]
ENSG00000090581	GNPTG	1466.96378803563	-0.50855339459558	0.0901905654273646	-5.63865402313223	1.71384484707281e-08	1.30355923699042e-07	84572	16	1351923	N-acetylglucosamine-1-phosphate transferase gamma subunit [Source:HGNC Symbol;Acc:HGNC:23026]
ENSG00000090612	ZNF268	691.590217203246	0.748334024093283	0.191657958111902	3.90452883598164	9.44091353957842e-05	0.000431027462882462	10795	12	133181409	zinc finger protein 268 [Source:HGNC Symbol;Acc:HGNC:13061]
ENSG00000090686	USP48	3252.52878737139	0.318550905482403	0.0893052737584809	3.56698873510986	0.00036110699733461	0.0014814053458655	84196	1	21678298	ubiquitin specific peptidase 48 [Source:HGNC Symbol;Acc:HGNC:18533]
ENSG00000090863	GLG1	7375.14721397874	1.08479873120073	0.157411298490927	6.89149217114966	5.52101608629736e-12	5.73809697821906e-11	2734	16	74447427	golgi glycoprotein 1 [Source:HGNC Symbol;Acc:HGNC:4316]
ENSG00000090905	TNRC6A	2748.44222954233	0.676344025710175	0.116337329301829	5.81364579855058	6.11266837270552e-09	4.87340849117443e-08	27327	16	24610209	trinucleotide repeat containing 6A [Source:HGNC Symbol;Acc:HGNC:11969]
ENSG00000090971	NAT14	157.797035834596	-0.727177044098633	0.242661148539372	-2.99667684124823	0.00272939879727528	0.00923486212221405	57106	19	55485004	N-acetyltransferase 14 (putative) [Source:HGNC Symbol;Acc:HGNC:28918]
ENSG00000091009	RBM27	1426.21244401882	0.265705053682228	0.106324563007347	2.49899972468138	0.0124544407798701	0.035343869573422	54439	5	146203600	RNA binding motif protein 27 [Source:HGNC Symbol;Acc:HGNC:29243]
ENSG00000091039	OSBPL8	8535.52579912325	1.64792321315403	0.197183798929684	8.35729518398051	6.41725863471145e-17	9.1664908854597e-16	114882	12	76351797	oxysterol binding protein like 8 [Source:HGNC Symbol;Acc:HGNC:16396]
ENSG00000091073	DTX2	794.773379562625	-0.522917278296988	0.198890501083028	-2.62917170729382	0.00855931307499141	0.0255009048620474	113878	7	76461676	deltex E3 ubiquitin ligase 2 [Source:HGNC Symbol;Acc:HGNC:15973]
ENSG00000091127	PUS7	308.132003647718	0.820063339814043	0.151126740307442	5.4263285117231	5.75250409668119e-08	4.10275952820322e-07	54517	7	105439661	pseudouridylate synthase 7 (putative) [Source:HGNC Symbol;Acc:HGNC:26033]
ENSG00000091140	DLD	2012.93455341902	0.563504767913705	0.140476473299824	4.01138179708568	6.0364398056493e-05	0.000284563920972326	1738	7	107890970	dihydrolipoamide dehydrogenase [Source:HGNC Symbol;Acc:HGNC:2898]
ENSG00000091157	WDR7	1157.6778279374	0.925139527619625	0.132272096384043	6.99421535539548	2.6674755467142e-12	2.84619529828348e-11	23335	18	56651343	WD repeat domain 7 [Source:HGNC Symbol;Acc:HGNC:13490]
ENSG00000091317	CMTM6	10626.7191623893	0.698694037159064	0.204211275544233	3.42142731980401	0.000622933721637428	0.00244781925253389	54918	3	32481312	CKLF like MARVEL transmembrane domain containing 6 [Source:HGNC Symbol;Acc:HGNC:19177]
ENSG00000091409	ITGA6	5482.78997651163	0.5945601325084	0.223367006767778	2.66180821022744	0.00777221493372103	0.0234499354815261	3655	2	172427354	integrin subunit alpha 6 [Source:HGNC Symbol;Acc:HGNC:6142]
ENSG00000091436	MAP3K20	529.142504609197	0.828437957866935	0.27493179189283	3.01324903956493	0.00258466717236478	0.00881261519939269	51776	2	173075435	mitogen-activated protein kinase kinase kinase 20 [Source:HGNC Symbol;Acc:HGNC:17797]
ENSG00000091527	CDV3	9455.29261273274	0.599733718769988	0.107721399075325	5.56745200042026	2.58491250352205e-08	1.92442382666392e-07	55573	3	133573730	CDV3 homolog [Source:HGNC Symbol;Acc:HGNC:26928]
ENSG00000091732	ZC3HC1	543.877587542826	-0.33198441846412	0.1032190313927	-3.21631015118788	0.00129850415766083	0.00475012792158992	51530	7	130018286	zinc finger C3HC-type containing 1 [Source:HGNC Symbol;Acc:HGNC:29913]
ENSG00000091831	ESR1	168.952708911564	0.933360490623003	0.261274813935366	3.5723324286967	0.000353815881054008	0.00145475291696998	2099	6	151656691	estrogen receptor 1 [Source:HGNC Symbol;Acc:HGNC:3467]
ENSG00000091844	RGS17	72.412700454941	0.890871901312546	0.252948016406351	3.52195646350274	0.000428374487419336	0.00173487945939532	26575	6	153004459	regulator of G protein signaling 17 [Source:HGNC Symbol;Acc:HGNC:14088]
ENSG00000091879	ANGPT2	11.9436540988524	-1.19150203747555	0.456838382183641	-2.60814783508402	0.00910336291534801	0.0268936772841944	285	8	6499651	angiopoietin 2 [Source:HGNC Symbol;Acc:HGNC:485]
ENSG00000091947	TMEM101	871.360877576674	-0.329208430103523	0.113324497757699	-2.90500674273809	0.0036724518867694	0.0120411338077708	84336	17	44011188	transmembrane protein 101 [Source:HGNC Symbol;Acc:HGNC:28653]
ENSG00000091986	CCDC80	10.2504692379159	2.19094537792417	0.919580124367801	2.38254973097686	0.0171932095286566	0.0468424070040119	151887	3	112596794	coiled-coil domain containing 80 [Source:HGNC Symbol;Acc:HGNC:30649]
ENSG00000092010	PSME1	14213.3092642129	-0.502145000880605	0.133186055398167	-3.77025206865251	0.000163082746141767	0.000712402484370983	5720	14	24136158	proteasome activator subunit 1 [Source:HGNC Symbol;Acc:HGNC:9568]
ENSG00000092020	PPP2R3C	1378.29787010764	-0.494174116003001	0.190281704130909	-2.59706585170701	0.00940238964004426	0.0276433058560641	55012	14	35085467	protein phosphatase 2 regulatory subunit B''gamma [Source:HGNC Symbol;Acc:HGNC:17485]
ENSG00000092094	OSGEP	1931.4386318049	-0.570348324459328	0.12798720802016	-4.4562916347819	8.33895735175176e-06	4.49654819135468e-05	55644	14	20446411	O-sialoglycoprotein endopeptidase [Source:HGNC Symbol;Acc:HGNC:18028]
ENSG00000092108	SCFD1	1987.8600769445	0.356544138689063	0.125739603976577	2.83557548626828	0.0045743203606344	0.0146369117742002	23256	14	30622112	sec1 family domain containing 1 [Source:HGNC Symbol;Acc:HGNC:20726]
ENSG00000092140	G2E3	907.66177956336	1.01502767326546	0.139197660334853	7.29198803215307	3.05414299276207e-13	3.49278440385458e-12	55632	14	30559123	G2/M-phase specific E3 ubiquitin protein ligase [Source:HGNC Symbol;Acc:HGNC:20338]
ENSG00000092148	HECTD1	4166.62704424997	0.748801716856238	0.119000052958975	6.29244860180345	3.12496816731959e-10	2.81532620555426e-09	25831	14	31100112	HECT domain E3 ubiquitin protein ligase 1 [Source:HGNC Symbol;Acc:HGNC:20157]
ENSG00000092201	SUPT16H	5120.03706738374	0.284837195751517	0.0969452652285697	2.93812384833804	0.00330205085615931	0.0109527275487613	11198	14	21351472	SPT16 homolog, facilitates chromatin remodeling subunit [Source:HGNC Symbol;Acc:HGNC:11465]
ENSG00000092203	TOX4	3421.12992271682	-0.204675151277181	0.079024142428728	-2.59003318462808	0.00959666804256402	0.0281531543033571	9878	14	21476597	TOX high mobility group box family member 4 [Source:HGNC Symbol;Acc:HGNC:20161]
ENSG00000092330	TINF2	4282.61119659824	-0.285890705554004	0.0944956054213051	-3.02543916491536	0.00248272344158301	0.00850461309848875	26277	14	24239643	TERF1 interacting nuclear factor 2 [Source:HGNC Symbol;Acc:HGNC:11824]
ENSG00000092439	TRPM7	2932.30172053857	1.03168414120519	0.168155541266035	6.13529672253255	8.50003911924098e-10	7.35790016939023e-09	54822	15	50552473	transient receptor potential cation channel subfamily M member 7 [Source:HGNC Symbol;Acc:HGNC:17994]
ENSG00000092841	MYL6	14994.1638423467	-0.772257322448381	0.224132852341473	-3.44553381791539	0.000569932648262055	0.00225649677292141	4637	12	56158161	myosin light chain 6 [Source:HGNC Symbol;Acc:HGNC:7587]
ENSG00000092847	AGO1	2630.35226892457	0.342044218710801	0.103948484618392	3.29051664357097	0.00100003585690649	0.00375471070011458	26523	1	35869808	argonaute 1, RISC catalytic component [Source:HGNC Symbol;Acc:HGNC:3262]
ENSG00000092871	RFFL	1960.81569130883	-0.495745267536262	0.124023536082271	-3.99718701140249	6.40996603387185e-05	0.000300734728469303	117584	17	35005990	ring finger and FYVE like domain containing E3 ubiquitin protein ligase [Source:HGNC Symbol;Acc:HGNC:24821]
ENSG00000092931	MFSD11	1188.47937161406	-2.12564262255256	0.120302957251584	-17.6690803876691	7.25702659018993e-70	6.00226328298289e-68	79157	17	76735865	major facilitator superfamily domain containing 11 [Source:HGNC Symbol;Acc:HGNC:25458]
ENSG00000092978	GPATCH2	606.415682948655	0.821126324169364	0.17449593132203	4.70570470009403	2.52990505619776e-06	1.47558611558031e-05	55105	1	217426992	G-patch domain containing 2 [Source:HGNC Symbol;Acc:HGNC:25499]
ENSG00000093000	NUP50	5958.34325022288	0.850266007733201	0.151780384228342	5.60194923774892	2.11954634473332e-08	1.59510326618615e-07	10762	22	45163841	nucleoporin 50 [Source:HGNC Symbol;Acc:HGNC:8065]
ENSG00000093010	COMT	1140.92284238964	-0.34762866736682	0.124366647388292	-2.79519207654983	0.0051868887708423	0.0163300378296165	1312	22	19941607	catechol-O-methyltransferase [Source:HGNC Symbol;Acc:HGNC:2228]
ENSG00000093144	ECHDC1	2403.26662807009	0.319211902277918	0.123200046340776	2.59100472572037	0.00956961773949954	0.0280802241749563	55862	6	127288710	ethylmalonyl-CoA decarboxylase 1 [Source:HGNC Symbol;Acc:HGNC:21489]
ENSG00000093183	SEC22C	1648.68977596663	0.325764307220272	0.097444860764232	3.34306298624059	0.000828590903025236	0.00316797058762671	9117	3	42547969	SEC22 homolog C, vesicle trafficking protein [Source:HGNC Symbol;Acc:HGNC:16828]
ENSG00000094631	HDAC6	1766.08880882096	-0.305715065566783	0.124524179266454	-2.45506589457315	0.0140858765608913	0.0394712431717216	10013	X	48801377	histone deacetylase 6 [Source:HGNC Symbol;Acc:HGNC:14064]
ENSG00000094841	UPRT	507.027194107551	0.577076349813073	0.125195345539542	4.60940738112991	4.03818378413071e-06	2.27758539870461e-05	139596	X	75274085	uracil phosphoribosyltransferase homolog [Source:HGNC Symbol;Acc:HGNC:28334]
ENSG00000094914	AAAS	1354.66166738835	-0.494902420524908	0.130871236475204	-3.78159811012923	0.000155824786044598	0.000682848660773112	8086	12	53307456	aladin WD repeat nucleoporin [Source:HGNC Symbol;Acc:HGNC:13666]
ENSG00000094916	CBX5	3301.80215707212	0.520043337053995	0.14167678483756	3.67063197862834	0.000241951499488672	0.00102218428849721	23468	12	54230940	chromobox 5 [Source:HGNC Symbol;Acc:HGNC:1555]
ENSG00000094975	SUCO	1678.58939391344	0.964658801813906	0.165975529293328	5.8120543788661	6.17107862156891e-09	4.91844749322434e-08	51430	1	172532349	SUN domain containing ossification factor [Source:HGNC Symbol;Acc:HGNC:1240]
ENSG00000095002	MSH2	1721.08576905593	0.572967729047905	0.231645016862076	2.47347314787719	0.0133806859122556	0.0376804818001354	4436	2	47402969	mutS homolog 2 [Source:HGNC Symbol;Acc:HGNC:7325]
ENSG00000095015	MAP3K1	9681.61198137285	1.37470379100671	0.0936077879766191	14.6857843852701	7.950879989086e-49	3.83918197589765e-47	4214	5	56815574	mitogen-activated protein kinase kinase kinase 1 [Source:HGNC Symbol;Acc:HGNC:6848]
ENSG00000095059	DHPS	1928.54002344094	-0.62882050390427	0.111572516452829	-5.63598029242379	1.74065286333369e-08	1.32198872677358e-07	1725	19	12675717	deoxyhypusine synthase [Source:HGNC Symbol;Acc:HGNC:2869]
ENSG00000095066	HOOK2	509.1557189639	-2.09146319781903	0.146664352101802	-14.2602013907737	3.87335100181061e-46	1.73193328094858e-44	29911	19	12763003	hook microtubule tethering protein 2 [Source:HGNC Symbol;Acc:HGNC:19885]
ENSG00000095139	ARCN1	6470.67004263267	0.454110132125965	0.0961861615206527	4.72115868797259	2.34504885386679e-06	1.37609972341461e-05	372	11	118572390	archain 1 [Source:HGNC Symbol;Acc:HGNC:649]
ENSG00000095209	TMEM38B	321.344263018571	0.642699781709068	0.158347878559326	4.05878365758009	4.93289874480773e-05	0.00023596926085237	55151	9	105694544	transmembrane protein 38B [Source:HGNC Symbol;Acc:HGNC:25535]
ENSG00000095380	NANS	986.382500917481	-0.36273629628108	0.145847566453126	-2.48709186654588	0.0128792136483932	0.0363962347563983	54187	9	98056739	N-acetylneuraminate synthase [Source:HGNC Symbol;Acc:HGNC:19237]
ENSG00000095485	CWF19L1	1915.23130938027	-0.390146813621379	0.0753344953834451	-5.17886011760708	2.23245782114281e-07	1.48213926810206e-06	55280	10	100232298	CWF19 like 1, cell cycle control (S. pombe) [Source:HGNC Symbol;Acc:HGNC:25613]
ENSG00000095539	SEMA4G	127.423687073491	-1.42090931176326	0.17159770018599	-8.28046827098019	1.22691857144617e-16	1.72373655736328e-15	57715	10	100969518	semaphorin 4G [Source:HGNC Symbol;Acc:HGNC:10735]
ENSG00000095564	BTAF1	3976.60526522021	0.810684965559932	0.174878102425821	4.63571455953899	3.55706541220944e-06	2.02673682597889e-05	9044	10	91923769	B-TFIID TATA-box binding protein associated factor 1 [Source:HGNC Symbol;Acc:HGNC:17307]
ENSG00000095574	IKZF5	1611.46717246947	0.895018572862415	0.116126574176119	7.70726751574554	1.28540174033751e-14	1.59524204367153e-13	64376	10	122990806	IKAROS family zinc finger 5 [Source:HGNC Symbol;Acc:HGNC:14283]
ENSG00000095637	SORBS1	28.750987272437	0.823264800562276	0.30018110777818	2.74256033850948	0.00609622486183515	0.0188662891318592	10580	10	95311771	sorbin and SH3 domain containing 1 [Source:HGNC Symbol;Acc:HGNC:14565]
ENSG00000095713	CRTAC1	6.1695583760421	-5.24658059227729	0.913612586570367	-5.74267547251353	9.31922257616086e-09	7.27160276484371e-08	55118	10	97865000	cartilage acidic protein 1 [Source:HGNC Symbol;Acc:HGNC:14882]
ENSG00000095787	WAC	8812.79672984733	0.618851855952326	0.102933116443641	6.01217448119494	1.83051144049604e-09	1.53832557634606e-08	51322	10	28532493	WW domain containing adaptor with coiled-coil [Source:HGNC Symbol;Acc:HGNC:17327]
ENSG00000095906	NUBP2	1567.65508989385	-0.634695257429566	0.172624379117574	-3.67674172485959	0.000236232001377238	0.000999338148046922	10101	16	1782901	nucleotide binding protein 2 [Source:HGNC Symbol;Acc:HGNC:8042]
ENSG00000095951	HIVEP1	1146.78834412224	1.18640313247332	0.176329899369783	6.72831514515472	1.71638867555134e-11	1.71839928313692e-10	3096	6	12008762	human immunodeficiency virus type I enhancer binding protein 1 [Source:HGNC Symbol;Acc:HGNC:4920]
ENSG00000096070	BRPF3	1706.20803218342	0.380855641190281	0.124776958708443	3.05229142569661	0.00227101497297634	0.00785814087815294	27154	6	36196744	bromodomain and PHD finger containing 3 [Source:HGNC Symbol;Acc:HGNC:14256]
ENSG00000096080	MRPS18A	523.276498699987	-1.38851940890466	0.108205872968188	-12.8322000536226	1.0824608007406e-37	3.57658439832332e-36	55168	6	43671303	mitochondrial ribosomal protein S18A [Source:HGNC Symbol;Acc:HGNC:14515]
ENSG00000096093	EFHC1	373.617890811583	-0.448798523385625	0.18026707218156	-2.48963117864148	0.012787571893841	0.0361771315632883	114327	6	52362123	EF-hand domain containing 1 [Source:HGNC Symbol;Acc:HGNC:16406]
ENSG00000096401	CDC5L	2619.98459182267	0.585157203783775	0.139057375856773	4.20802708362971	2.57609996682825e-05	0.000129031457607885	988	6	44387525	cell division cycle 5 like [Source:HGNC Symbol;Acc:HGNC:1743]
ENSG00000096654	ZNF184	585.592169957729	0.582498470065604	0.216190291899277	2.69437847994114	0.00705200364182066	0.0215228393496348	7738	6	27450743	zinc finger protein 184 [Source:HGNC Symbol;Acc:HGNC:12975]
ENSG00000096717	SIRT1	1800.43716493714	0.829385093872777	0.124024316757703	6.68727807219518	2.27359619388534e-11	2.25425392154757e-10	23411	10	67884669	sirtuin 1 [Source:HGNC Symbol;Acc:HGNC:14929]
ENSG00000096968	JAK2	2585.81460091498	1.12277800916519	0.276828447126102	4.05586210818043	4.99497224780912e-05	0.000238493646990365	3717	9	4984390	Janus kinase 2 [Source:HGNC Symbol;Acc:HGNC:6192]
ENSG00000097007	ABL1	1323.95262324109	0.480409159624532	0.11172051467508	4.30009798130377	1.70722610749252e-05	8.80927297164583e-05	25	9	130713946	ABL proto-oncogene 1, non-receptor tyrosine kinase [Source:HGNC Symbol;Acc:HGNC:76]
ENSG00000097033	SH3GLB1	6162.13172198345	0.487381623847601	0.166742161085691	2.92296573748453	0.00346714666042307	0.0114352508841327	51100	1	86704570	SH3 domain containing GRB2 like, endophilin B1 [Source:HGNC Symbol;Acc:HGNC:10833]
ENSG00000099139	PCSK5	635.161686574622	0.630679722605672	0.156226553262567	4.03695600674043	5.41492181541616e-05	0.000257442231313314	5125	9	75890644	proprotein convertase subtilisin/kexin type 5 [Source:HGNC Symbol;Acc:HGNC:8747]
ENSG00000099194	SCD	636.63948793265	1.62573299875303	0.194610944151638	8.35375937278371	6.61239834665815e-17	9.43997180447188e-16	6319	10	100347124	stearoyl-CoA desaturase [Source:HGNC Symbol;Acc:HGNC:10571]
ENSG00000099203	TMED1	351.441310229164	-2.01414938255492	0.12959875434821	-15.5414254765384	1.81892107336027e-54	1.06234934671884e-52	11018	19	10832438	transmembrane p24 trafficking protein 1 [Source:HGNC Symbol;Acc:HGNC:17291]
ENSG00000099204	ABLIM1	18045.4500590734	0.511623960850176	0.144712339549663	3.53545497531394	0.000407073609627966	0.00165567375489547	3983	10	114431113	actin binding LIM protein 1 [Source:HGNC Symbol;Acc:HGNC:78]
ENSG00000099219	ERMP1	1135.6260716064	0.532957268799295	0.186805574541303	2.8530051638339	0.00433079178173639	0.0139446818138542	79956	9	5765076	endoplasmic reticulum metallopeptidase 1 [Source:HGNC Symbol;Acc:HGNC:23703]
ENSG00000099246	RAB18	2373.13881628002	0.632901257894821	0.198059939200016	3.19550364627583	0.00139587019160539	0.00505911760224998	22931	10	27504174	RAB18, member RAS oncogene family [Source:HGNC Symbol;Acc:HGNC:14244]
ENSG00000099251	HSD17B7P2	175.64684278898	-0.695787300755087	0.23095108764813	-3.01270415238385	0.00258931208948534	0.00882375890143594	NA	10	38356380	hydroxysteroid 17-beta dehydrogenase 7 pseudogene 2 [Source:HGNC Symbol;Acc:HGNC:28120]
ENSG00000099290	WASHC2A	1251.89944124379	2.89159351167694	0.141430511167566	20.4453302742504	6.61093197877314e-93	9.06440085217878e-91	387680	10	50067888	WASH complex subunit 2A [Source:HGNC Symbol;Acc:HGNC:23416]
ENSG00000099326	MZF1	817.376891464591	-0.87378946070458	0.223464783366992	-3.91018865495943	9.22240635802563e-05	0.000421953067487111	7593	19	58561931	myeloid zinc finger 1 [Source:HGNC Symbol;Acc:HGNC:13108]
ENSG00000099330	OCEL1	631.512838931979	-0.400205073902319	0.165148770945767	-2.42330034677487	0.0153802048686334	0.0426268573258589	79629	19	17226204	occludin/ELL domain containing 1 [Source:HGNC Symbol;Acc:HGNC:26221]
ENSG00000099337	KCNK6	1024.79233733379	1.24651059272341	0.150754529093214	8.26847856725204	1.3567929005597e-16	1.90099289455468e-15	9424	19	38319844	potassium two pore domain channel subfamily K member 6 [Source:HGNC Symbol;Acc:HGNC:6281]
ENSG00000099341	PSMD8	3603.7569507025	-0.457891391687244	0.0736055051163059	-6.22088512216197	4.94358033041232e-10	4.36930022998179e-09	5714	19	38374536	proteasome 26S subunit, non-ATPase 8 [Source:HGNC Symbol;Acc:HGNC:9566]
ENSG00000099365	STX1B	28.0242147883831	-0.816032164275589	0.34569629027537	-2.36054648901661	0.0182480309792189	0.0492452914753364	112755	16	30989256	syntaxin 1B [Source:HGNC Symbol;Acc:HGNC:18539]
ENSG00000099377	HSD3B7	46.7657788203481	-1.7967267261634	0.343798286657302	-5.22610727247276	1.73115947295233e-07	1.16470555986612e-06	80270	16	30985207	hydroxy-delta-5-steroid dehydrogenase, 3 beta- and steroid delta-isomerase 7 [Source:HGNC Symbol;Acc:HGNC:18324]
ENSG00000099385	BCL7C	770.372256363788	-1.14898865617622	0.104112891346338	-11.0359883518558	2.56218813240712e-28	5.96680324386181e-27	9274	16	30833626	BCL tumor suppressor 7C [Source:HGNC Symbol;Acc:HGNC:1006]
ENSG00000099622	CIRBP	14818.7206204925	-0.602415265483331	0.140609370561809	-4.28431805843639	1.8330053663134e-05	9.40410374513602e-05	1153	19	1259384	cold inducible RNA binding protein [Source:HGNC Symbol;Acc:HGNC:1982]
ENSG00000099624	ATP5F1D	1603.03031372415	-0.580192491581441	0.18543495396724	-3.12881945484745	0.00175510113051718	0.00622762150380022	513	19	1241746	ATP synthase F1 subunit delta [Source:HGNC Symbol;Acc:HGNC:837]
ENSG00000099625	CBARP	10.4047646014133	-7.89312199908893	0.913917655898566	-8.63657896107543	5.79213708816615e-18	8.81367329024214e-17	255057	19	1228287	CACN beta subunit associated regulatory protein [Source:HGNC Symbol;Acc:HGNC:28617]
ENSG00000099785	MARCH2	1766.75923063848	-0.527300766895783	0.15830001188595	-3.33102165068494	0.000865278722391549	0.00329850526942006	51257	19	8413270	membrane associated ring-CH-type finger 2 [Source:HGNC Symbol;Acc:HGNC:28038]
ENSG00000099795	NDUFB7	1297.12253159348	-0.905618800631932	0.128757477861462	-7.03352392166566	2.01381429601512e-12	2.17041608027859e-11	4713	19	14566078	NADH:ubiquinone oxidoreductase subunit B7 [Source:HGNC Symbol;Acc:HGNC:7702]
ENSG00000099797	TECR	1790.76333405913	-0.578702595720355	0.132344514790847	-4.37269800440857	1.22720428308578e-05	6.4557894580056e-05	9524	19	14517085	trans-2,3-enoyl-CoA reductase [Source:HGNC Symbol;Acc:HGNC:4551]
ENSG00000099800	TIMM13	913.150303148449	-0.673915598069254	0.144378084434193	-4.66771394502343	3.04569536008506e-06	1.75368580805257e-05	26517	19	2425624	translocase of inner mitochondrial membrane 13 [Source:HGNC Symbol;Acc:HGNC:11816]
ENSG00000099804	CDC34	1841.99915049733	-0.410695139747922	0.138893707304938	-2.95690242356516	0.00310746438597867	0.0103663006578836	997	19	531712	cell division cycle 34 [Source:HGNC Symbol;Acc:HGNC:1734]
ENSG00000099810	MTAP	889.579216405733	0.606937102150991	0.111662151395928	5.43547741614733	5.46499071551724e-08	3.90639425553003e-07	4507	9	21802543	methylthioadenosine phosphorylase [Source:HGNC Symbol;Acc:HGNC:7413]
ENSG00000099821	POLRMT	1906.92973382619	-0.559860806251283	0.147529552881224	-3.79490614129378	0.000147699320213027	0.000650689101419591	5442	19	617224	RNA polymerase mitochondrial [Source:HGNC Symbol;Acc:HGNC:9200]
ENSG00000099840	IZUMO4	164.518966645107	-0.839424157097812	0.261265808687499	-3.21291240256337	0.00131396357924019	0.00480051669588467	113177	19	2096429	IZUMO family member 4 [Source:HGNC Symbol;Acc:HGNC:26950]
ENSG00000099849	RASSF7	937.831348460843	-0.971408094925858	0.200288897775156	-4.85003465352512	1.23439906643413e-06	7.50355430615723e-06	8045	11	560404	Ras association domain family member 7 [Source:HGNC Symbol;Acc:HGNC:1166]
ENSG00000099899	TRMT2A	1619.35147778705	-0.777082118839521	0.136126345023051	-5.70853583638004	1.13952187081686e-08	8.82965873911882e-08	27037	22	20111866	tRNA methyltransferase 2 homolog A [Source:HGNC Symbol;Acc:HGNC:24974]
ENSG00000099901	RANBP1	1556.08267859194	-0.503742346948328	0.136282543769151	-3.69630866152321	0.000218756988880905	0.000931097143908767	5902	22	20115938	RAN binding protein 1 [Source:HGNC Symbol;Acc:HGNC:9847]
ENSG00000099910	KLHL22	1302.84491742181	-0.659722886702638	0.150276148797542	-4.39007049343167	1.13313920919298e-05	5.99539606349734e-05	84861	22	20441519	kelch like family member 22 [Source:HGNC Symbol;Acc:HGNC:25888]
ENSG00000099917	MED15	4265.7969549222	-0.430649011655993	0.133263883810805	-3.23155080987574	0.00123120432589029	0.00452783690703199	51586	22	20495913	mediator complex subunit 15 [Source:HGNC Symbol;Acc:HGNC:14248]
ENSG00000099942	CRKL	5028.05533195054	0.597045164053145	0.0818920963584385	7.29063231499047	3.0850365424154e-13	3.52654199498577e-12	1399	22	20917426	CRK like proto-oncogene, adaptor protein [Source:HGNC Symbol;Acc:HGNC:2363]
ENSG00000099949	LZTR1	1887.53970983454	-0.497875547682224	0.138079380312575	-3.60571974291286	0.000311288949479401	0.00129191464303202	8216	22	20982013	leucine zipper like transcription regulator 1 [Source:HGNC Symbol;Acc:HGNC:6742]
ENSG00000099954	CECR2	43.8265738828633	1.78711619901127	0.422069309790638	4.23417708313772	2.29390138832789e-05	0.000115961418763263	27443	22	17359949	CECR2, histone acetyl-lysine reader [Source:HGNC Symbol;Acc:HGNC:1840]
ENSG00000099957	P2RX6	19.2331120785605	-1.00516179866789	0.387649937893214	-2.59296262016887	0.00951531119230632	0.0279400571427776	9127	22	21009808	purinergic receptor P2X 6 [Source:HGNC Symbol;Acc:HGNC:8538]
ENSG00000099968	BCL2L13	1871.12920958141	0.348933304520795	0.109033153618561	3.20024958409895	0.0013730862899389	0.0049887958727552	23786	22	17628855	BCL2 like 13 [Source:HGNC Symbol;Acc:HGNC:17164]
ENSG00000099974	DDTL	237.736102155287	-2.74686457027497	0.195466327567366	-14.0528785927504	7.39653053973634e-45	3.15028310695747e-43	100037417	22	23966901	D-dopachrome tautomerase like [Source:HGNC Symbol;Acc:HGNC:33446]
ENSG00000099977	DDT	238.528886888382	-6.40732397366729	0.406832065333841	-15.7493091612863	6.94357018078992e-56	4.32119270474402e-54	100037417	22	23971365	D-dopachrome tautomerase [Source:HGNC Symbol;Acc:HGNC:2732]
ENSG00000099992	TBC1D10A	1073.65976335541	-0.281781182396942	0.112795268908925	-2.49816490640634	0.0124838105545179	0.0354188285380421	83874	22	30291990	TBC1 domain family member 10A [Source:HGNC Symbol;Acc:HGNC:23609]
ENSG00000099994	SUSD2	22.9308765931763	-1.64389183399754	0.297296525458776	-5.52946870623784	3.21202091016091e-08	2.364988917806e-07	56241	22	24181259	sushi domain containing 2 [Source:HGNC Symbol;Acc:HGNC:30667]
ENSG00000100023	PPIL2	2537.27081059777	-0.79727980448867	0.0947409095567032	-8.41536996234443	3.9165685011606e-17	5.67028889721953e-16	23759	22	21666009	peptidylprolyl isomerase like 2 [Source:HGNC Symbol;Acc:HGNC:9261]
ENSG00000100024	UPB1	99.1427722939259	-0.982198559554818	0.312600376036295	-3.14202616135298	0.00167783043533955	0.00597743120218232	51733	22	24494107	beta-ureidopropionase 1 [Source:HGNC Symbol;Acc:HGNC:16297]
ENSG00000100027	YPEL1	791.870901876464	-2.20603653954859	0.169456466573997	-13.0183083841493	9.62802443653788e-39	3.29150062070441e-37	29799	22	21697544	yippee like 1 [Source:HGNC Symbol;Acc:HGNC:12845]
ENSG00000100030	MAPK1	9460.09444909311	0.668454914950016	0.150569347835883	4.439515243691	9.01617287554898e-06	4.8332567955065e-05	5594	22	21754500	mitogen-activated protein kinase 1 [Source:HGNC Symbol;Acc:HGNC:6871]
ENSG00000100036	SLC35E4	105.981202346288	-1.9683290892876	0.237670421936429	-8.28175871970335	1.21369310207846e-16	1.70702639261063e-15	339665	22	30635652	solute carrier family 35 member E4 [Source:HGNC Symbol;Acc:HGNC:17058]
ENSG00000100038	TOP3B	395.008099271364	-7.09096475428931	0.310701150658543	-22.8224605517544	2.74418905459047e-115	5.3303793454318e-113	8940	22	21957025	DNA topoisomerase III beta [Source:HGNC Symbol;Acc:HGNC:11993]
ENSG00000100056	ESS2	904.113178504596	-0.43101062075156	0.109087445609703	-3.95105613063527	7.78070713585669e-05	0.000359843670568841	8220	22	19130279	ess-2 splicing factor homolog [Source:HGNC Symbol;Acc:HGNC:16817]
ENSG00000100058	CRYBB2P1	459.288781898606	-0.491183255580757	0.199182194988764	-2.46599981292738	0.0136631405596721	0.038387216937627	NA	22	25448105	crystallin beta B2 pseudogene 1 [Source:HGNC Symbol;Acc:HGNC:2399]
ENSG00000100075	SLC25A1	1044.05759972708	-0.351063164109664	0.128157924135758	-2.73930126815867	0.00615699253526322	0.0190267914431902	6576	22	19175575	solute carrier family 25 member 1 [Source:HGNC Symbol;Acc:HGNC:10979]
ENSG00000100077	GRK3	3049.96482411976	0.600213745183645	0.181501003272794	3.30694450367049	0.000943195759306405	0.00356847266764294	157	22	25564849	G protein-coupled receptor kinase 3 [Source:HGNC Symbol;Acc:HGNC:290]
ENSG00000100083	GGA1	2295.42538445939	-0.515683208928118	0.136641321540512	-3.77399166748565	0.000160656128713668	0.000702579420129361	26088	22	37608475	golgi associated, gamma adaptin ear containing, ARF binding protein 1 [Source:HGNC Symbol;Acc:HGNC:17842]
ENSG00000100092	SH3BP1	2728.47100753051	-0.912366597814966	0.156982341544406	-5.81190590507839	6.17655569590982e-09	4.92128303427992e-08	23616	22	37634654	SH3 domain binding protein 1 [Source:HGNC Symbol;Acc:HGNC:10824]
ENSG00000100101		398.171237908559	-13.1365379844631	0.844296751038156	-15.5591478568528	1.37922944382005e-54	8.12952711253932e-53	NA	22	37686414
ENSG00000100104	SRRD	948.578461452357	-1.51644668712819	0.112787632067485	-13.4451504950547	3.28736300598407e-41	1.24318565595032e-39	402055	22	26483877	SRR1 domain containing [Source:HGNC Symbol;Acc:HGNC:33910]
ENSG00000100106	TRIOBP	1747.91995325674	1.77593897583635	0.143985190040943	12.3341780868668	5.92908367715409e-35	1.76769424979338e-33	11078	22	37696988	TRIO and F-actin binding protein [Source:HGNC Symbol;Acc:HGNC:17009]
ENSG00000100109	TFIP11	2269.98088836327	-0.823177074746802	0.140552515663009	-5.85672245611358	4.72091094048411e-09	3.82325194295681e-08	24144	22	26491225	tuftelin interacting protein 11 [Source:HGNC Symbol;Acc:HGNC:17165]
ENSG00000100124	ANKRD54	541.744042047119	-0.642261786108218	0.124335800230229	-5.16554190280645	2.39743309334557e-07	1.58714651467546e-06	129138	22	37830855	ankyrin repeat domain 54 [Source:HGNC Symbol;Acc:HGNC:25185]
ENSG00000100129	EIF3L	13459.6723019959	-0.785207557838391	0.208272626376589	-3.77009485835462	0.000163185511092994	0.000712668455871976	51386	22	37848868	eukaryotic translation initiation factor 3 subunit L [Source:HGNC Symbol;Acc:HGNC:18138]
ENSG00000100138	SNU13	3864.23943499856	-0.291467471055478	0.0856392816694595	-3.40343199258082	0.00066544976920799	0.00259816233934717	4809	22	41673930	small nuclear ribonucleoprotein 13 [Source:HGNC Symbol;Acc:HGNC:7819]
ENSG00000100142	POLR2F	270.722043564883	-7.16796459651265	0.370847665980477	-19.328595685135	3.08706600413383e-83	3.38258001478596e-81	5435	22	37952607	RNA polymerase II subunit F [Source:HGNC Symbol;Acc:HGNC:9193]
ENSG00000100146	SOX10	1.04580215793891	-4.60046950644743	1.76126809514014	-2.61202114495885	0.00900086869157243	0.0266184859575452	6663	22	37970686	SRY-box 10 [Source:HGNC Symbol;Acc:HGNC:11190]
ENSG00000100147	CCDC134	146.730137124625	0.819575624762537	0.205421442385238	3.98972772874189	6.61491830627866e-05	0.000309444454247372	79879	22	41800679	coiled-coil domain containing 134 [Source:HGNC Symbol;Acc:HGNC:26185]
ENSG00000100151	PICK1	513.009288264587	-0.79695072758966	0.205027981242709	-3.88703396853058	0.000101476558278721	0.00046066907830496	9463	22	38056311	protein interacting with PRKCA 1 [Source:HGNC Symbol;Acc:HGNC:9394]
ENSG00000100181	TPTEP1	422.81090976958	-1.69034383730787	0.350213010431116	-4.82661633623215	1.3887228550747e-06	8.38992789917889e-06	NA	22	16601887	transmembrane phosphatase with tensin homology pseudogene 1 [Source:HGNC Symbol;Acc:HGNC:43648]
ENSG00000100201	DDX17	57925.0556708612	0.384774852055876	0.11055227722233	3.48047875379409	0.000500518519643612	0.00200301152546624	10521	22	38483440	DEAD-box helicase 17 [Source:HGNC Symbol;Acc:HGNC:2740]
ENSG00000100207	TCF20	2863.02381809355	0.617088376630925	0.110978721686415	5.56042065770582	2.69125181685464e-08	1.99836943481474e-07	6942	22	42160013	transcription factor 20 [Source:HGNC Symbol;Acc:HGNC:11631]
ENSG00000100211	CBY1	240.054039855426	-1.3542159060473	0.113198639662374	-11.9631818022406	5.53977750880254e-33	1.53556643595348e-31	25776	22	38656636	chibby family member 1, beta catenin antagonist [Source:HGNC Symbol;Acc:HGNC:1307]
ENSG00000100218	RSPH14	24.6120275728571	-2.62378412207913	0.53049902247461	-4.94587927766579	7.5800926684326e-07	4.72879747003922e-06	27156	22	23059415	radial spoke head 14 homolog [Source:HGNC Symbol;Acc:HGNC:13437]
ENSG00000100226	GTPBP1	3900.39813330476	-0.936652012369443	0.198820504338366	-4.71104333774038	2.46451815891543e-06	1.43974129857807e-05	9567	22	38705723	GTP binding protein 1 [Source:HGNC Symbol;Acc:HGNC:4669]
ENSG00000100239	PPP6R2	3211.08940990101	-0.424587506170431	0.13017256466734	-3.26172805502817	0.00110735319781027	0.00411009496118346	9701	22	50343304	protein phosphatase 6 regulatory subunit 2 [Source:HGNC Symbol;Acc:HGNC:19253]
ENSG00000100242	SUN2	15227.9961570511	-0.838286570825875	0.11767190316564	-7.12393144220559	1.04891232547278e-12	1.15178209957696e-11	25777	22	38734725	Sad1 and UNC84 domain containing 2 [Source:HGNC Symbol;Acc:HGNC:14210]
ENSG00000100246	DNAL4	402.003919118733	-0.491386898697047	0.116467375191864	-4.21909481421347	2.45285112611815e-05	0.000123388469440199	10126	22	38778508	dynein axonemal light chain 4 [Source:HGNC Symbol;Acc:HGNC:2955]
ENSG00000100258	LMF2	2633.54960835811	-0.685911353182283	0.192373796953732	-3.56551341213716	0.000363144589010388	0.00148904961813951	91289	22	50502949	lipase maturation factor 2 [Source:HGNC Symbol;Acc:HGNC:25096]
ENSG00000100263	RHBDD3	315.553192585118	-0.582084644729759	0.205133273507482	-2.83759253083108	0.00454551694281578	0.0145671158005757	25807	22	29259852	rhomboid domain containing 3 [Source:HGNC Symbol;Acc:HGNC:1308]
ENSG00000100271	TTLL1	213.259479067058	-0.474372325147621	0.135272460520346	-3.5067915769616	0.000453544239805687	0.00183045400733792	25809	22	43039644	tubulin tyrosine ligase like 1 [Source:HGNC Symbol;Acc:HGNC:1312]
ENSG00000100281	HMGXB4	877.729225545669	0.728676182991625	0.129647852416235	5.62042617298595	1.90486979497497e-08	1.43945952087115e-07	10042	22	35257452	HMG-box containing 4 [Source:HGNC Symbol;Acc:HGNC:5003]
ENSG00000100285	NEFH	148.543606265868	0.874086390283893	0.271867367523339	3.21512066066133	0.00130389702262834	0.00476849517332628	4744	22	29480230	neurofilament heavy [Source:HGNC Symbol;Acc:HGNC:7737]
ENSG00000100288	CHKB	56.4748412731328	-0.882394035245746	0.325771230925243	-2.70863093938529	0.00675614467779933	0.0206962424777509	1120	22	50578949	choline kinase beta [Source:HGNC Symbol;Acc:HGNC:1938]
ENSG00000100294	MCAT	230.417696628847	-0.357286977225274	0.139021512865945	-2.57001215034824	0.0101694948118746	0.0296133840972703	27349	22	43132206	malonyl-CoA-acyl carrier protein transacylase [Source:HGNC Symbol;Acc:HGNC:29622]
ENSG00000100297	MCM5	2563.74319737131	-0.443192785301901	0.179663743624746	-2.46679032931416	0.0136330159377221	0.0383130549725442	4174	22	35400063	minichromosome maintenance complex component 5 [Source:HGNC Symbol;Acc:HGNC:6948]
ENSG00000100300	TSPO	3755.49137703062	-0.616824506499855	0.257989940194264	-2.39088588506743	0.0168077760779996	0.0459436437782421	706	22	43151514	translocator protein [Source:HGNC Symbol;Acc:HGNC:1158]
ENSG00000100307	CBX7	2652.92704047408	-0.880699039469916	0.161659459457608	-5.44786579408835	5.09777987249228e-08	3.65716496728321e-07	23492	22	39120167	chromobox 7 [Source:HGNC Symbol;Acc:HGNC:1557]
ENSG00000100314	CABP7	99.7539437294623	-4.2320941127774	0.258155545092514	-16.3935820602295	2.12542329780933e-60	1.47685239446697e-58	164633	22	29720084	calcium binding protein 7 [Source:HGNC Symbol;Acc:HGNC:20834]
ENSG00000100319	ZMAT5	477.004928055117	-1.2661225109462	0.137068638700862	-9.23714222995514	2.53168422688238e-20	4.30739108011043e-19	55954	22	29730956	zinc finger matrin-type 5 [Source:HGNC Symbol;Acc:HGNC:28046]
ENSG00000100330	MTMR3	1753.54542699916	-2.08328648009291	0.184826340666097	-11.2715886306299	1.81269397470527e-29	4.44335310816855e-28	8897	22	29883155	myotubularin related protein 3 [Source:HGNC Symbol;Acc:HGNC:7451]
ENSG00000100335	MIEF1	2322.88646983152	0.373164101136325	0.0911500540197314	4.0939537024909	4.24079025683263e-05	0.000205429552588681	54471	22	39499432	mitochondrial elongation factor 1 [Source:HGNC Symbol;Acc:HGNC:25979]
ENSG00000100347	SAMM50	1574.21282367155	-0.409472371498855	0.117726465960624	-3.4781675314692	0.00050485428506437	0.00201941714025748	25813	22	43955421	SAMM50 sorting and assembly machinery component [Source:HGNC Symbol;Acc:HGNC:24276]
ENSG00000100348	TXN2	2063.98532808938	-0.372473425496675	0.100378400986559	-3.71069295621225	0.000206692680259774	0.000885036793897897	25828	22	36467036	thioredoxin 2 [Source:HGNC Symbol;Acc:HGNC:17772]
ENSG00000100354	TNRC6B	3313.19635030056	0.84625497030377	0.128027729993915	6.60993497536816	3.84488870620537e-11	3.73420251617824e-10	23112	22	40044817	trinucleotide repeat containing 6B [Source:HGNC Symbol;Acc:HGNC:29190]
ENSG00000100359	SGSM3	1575.31315870355	-5.90211231491624	0.240017961101925	-24.5902943588871	1.60438239565852e-133	4.57070718052051e-131	27352	22	40370591	small G protein signaling modulator 3 [Source:HGNC Symbol;Acc:HGNC:25228]
ENSG00000100360	IFT27	932.808925007605	-0.680953087272661	0.133300239552505	-5.10841608056108	3.24870634594686e-07	2.11789551767296e-06	11020	22	36758202	intraflagellar transport 27 [Source:HGNC Symbol;Acc:HGNC:18626]
ENSG00000100368	CSF2RB	14242.7931070424	1.10596600307891	0.353168884148162	3.13154995448278	0.00173886201084546	0.00617341760704481	1439	22	36913628	colony stimulating factor 2 receptor beta common subunit [Source:HGNC Symbol;Acc:HGNC:2436]
ENSG00000100372	SLC25A17	769.492126774581	-0.323910903429621	0.0982112571512068	-3.29810362707123	0.000973402032441788	0.00366598532782131	10478	22	40769630	solute carrier family 25 member 17 [Source:HGNC Symbol;Acc:HGNC:10987]
ENSG00000100379	KCTD17	487.025015388901	-0.494967983563087	0.17215726757635	-2.87509200471931	0.00403909782106119	0.0131257456737797	79734	22	37051736	potassium channel tetramerization domain containing 17 [Source:HGNC Symbol;Acc:HGNC:25705]
ENSG00000100380	ST13	6365.48543556032	0.283696368316943	0.108373324569518	2.61776935831622	0.00885066047217188	0.0262438920442335	6767	22	40824535	ST13, Hsp70 interacting protein [Source:HGNC Symbol;Acc:HGNC:11343]
ENSG00000100387	RBX1	1372.86765909465	0.878704124417631	0.23372861083599	3.75950604110777	0.000170249166810592	0.000741244462051889	9978	22	40951347	ring-box 1 [Source:HGNC Symbol;Acc:HGNC:9928]
ENSG00000100393	EP300	4489.16239371947	1.36579844640055	0.164271891314488	8.31425532068547	9.23301830028667e-17	1.30576166144153e-15	2033	22	41091786	E1A binding protein p300 [Source:HGNC Symbol;Acc:HGNC:3373]
ENSG00000100395	L3MBTL2	1519.63968971271	-0.604293764896073	0.106089178684555	-5.69609240441834	1.22584456050116e-08	9.46991700248564e-08	83746	22	41205205	L3MBTL2, polycomb repressive complex 1 subunit [Source:HGNC Symbol;Acc:HGNC:18594]
ENSG00000100399	CHADL	51.4131745538117	-5.2598391968982	0.379786985459453	-13.8494456057651	1.28197690919415e-43	5.22573735321748e-42	150356	22	41229510	chondroadherin like [Source:HGNC Symbol;Acc:HGNC:25165]
ENSG00000100401	RANGAP1	2916.82605608918	-0.366856587987145	0.136243417697238	-2.69265549989636	0.00708854713657893	0.0216137886290741	5905	22	41245611	Ran GTPase activating protein 1 [Source:HGNC Symbol;Acc:HGNC:9854]
ENSG00000100412	ACO2	2437.05435579242	-0.800299672803701	0.16235673559144	-4.92926683878149	8.25387763014225e-07	5.12544011714331e-06	50	22	41469125	aconitase 2 [Source:HGNC Symbol;Acc:HGNC:118]
ENSG00000100413	POLR3H	1293.81193055177	-1.56432420194387	0.12392291938715	-12.6233646663596	1.56968478633507e-36	4.98102944574644e-35	171568	22	41525804	RNA polymerase III subunit H [Source:HGNC Symbol;Acc:HGNC:30349]
ENSG00000100416	TRMU	1252.40169705399	-0.724046862218336	0.153408155187272	-4.71974166780417	2.36144345757909e-06	1.38425720741491e-05	55687	22	46330875	tRNA 5-methylaminomethyl-2-thiouridylate methyltransferase [Source:HGNC Symbol;Acc:HGNC:25481]
ENSG00000100417	PMM1	523.54407370718	-0.890155307623743	0.127672826366695	-6.97215948730615	3.12112425204206e-12	3.30274972440604e-11	5372	22	41576894	phosphomannomutase 1 [Source:HGNC Symbol;Acc:HGNC:9114]
ENSG00000100425	BRD1	1978.16702781268	0.457842351976369	0.0917444487633633	4.99040931792268	6.02514811755727e-07	3.80223474610309e-06	23774	22	49773283	bromodomain containing 1 [Source:HGNC Symbol;Acc:HGNC:1102]
ENSG00000100426	ZBED4	1206.58953087366	0.643907881487001	0.11229769620418	5.73393669907746	9.81259659649964e-09	7.64261776227979e-08	9889	22	49853842	zinc finger BED-type containing 4 [Source:HGNC Symbol;Acc:HGNC:20721]
ENSG00000100441	KHNYN	4760.52440547929	-1.03762233249894	0.0744949455022479	-13.9287615488977	4.2363758181631e-44	1.77484764669448e-42	23351	14	24429286	KH and NYN domain containing [Source:HGNC Symbol;Acc:HGNC:20166]
ENSG00000100442	FKBP3	1165.35363568088	-0.834317262629317	0.17064026008507	-4.88933421815801	1.01177589254339e-06	6.21214891877696e-06	2287	14	45115600	FK506 binding protein 3 [Source:HGNC Symbol;Acc:HGNC:3719]
ENSG00000100445	SDR39U1	1820.32533774125	-3.50334092678422	0.146181612553982	-23.9656743798096	6.3432107769508e-127	1.56384542616364e-124	56948	14	24439766	short chain dehydrogenase/reductase family 39U member 1 [Source:HGNC Symbol;Acc:HGNC:20275]
ENSG00000100450	GZMH	1890.19074548814	-1.51219107145394	0.424532842013686	-3.56201198541241	0.000368023578554376	0.00150712738446481	2999	14	24606480	granzyme H [Source:HGNC Symbol;Acc:HGNC:4710]
ENSG00000100462	PRMT5	1015.45681836488	-1.15207079725959	0.112236222491852	-10.2646968303234	1.01639723816065e-24	2.06500991968613e-23	10419	14	22920511	protein arginine methyltransferase 5 [Source:HGNC Symbol;Acc:HGNC:10894]
ENSG00000100473	COCH	56.9072190676433	-1.66723398751135	0.379312518543693	-4.39540986918232	1.10563933469412e-05	5.86320424851234e-05	1690	14	30874514	cochlin [Source:HGNC Symbol;Acc:HGNC:2180]
ENSG00000100478	AP4S1	574.944236441517	1.69090737945779	0.131483272919623	12.8602471014808	7.53354575100371e-38	2.51183502023063e-36	11154	14	31025106	adaptor related protein complex 4 sigma 1 subunit [Source:HGNC Symbol;Acc:HGNC:575]
ENSG00000100485	SOS2	3237.73202524153	1.10266383205327	0.242790416344731	4.54162832559105	5.58213908606833e-06	3.08062949132139e-05	6655	14	50117120	SOS Ras/Rho guanine nucleotide exchange factor 2 [Source:HGNC Symbol;Acc:HGNC:11188]
ENSG00000100490	CDKL1	134.565845436687	-1.63411365024799	0.195120087161332	-8.37491246555694	5.52649333359356e-17	7.92058630929786e-16	8814	14	50329404	cyclin dependent kinase like 1 [Source:HGNC Symbol;Acc:HGNC:1781]
ENSG00000100503	NIN	8005.48613502222	0.765004159547003	0.133482330493186	5.73112678450017	9.97656585537575e-09	7.76560863788203e-08	51199	14	50719763	ninein [Source:HGNC Symbol;Acc:HGNC:14906]
ENSG00000100523	DDHD1	1987.56819479696	1.66346652393116	0.146648342445485	11.3432344081866	8.01271915362996e-30	1.98307064767444e-28	80821	14	53036745	DDHD domain containing 1 [Source:HGNC Symbol;Acc:HGNC:19714]
ENSG00000100528	CNIH1	2041.33184129751	0.80257890661346	0.14698938605247	5.46011469377093	4.75827088842343e-08	3.43087923451003e-07	10175	14	54423560	cornichon family AMPA receptor auxiliary protein 1 [Source:HGNC Symbol;Acc:HGNC:19431]
ENSG00000100564	PIGH	664.396026493254	-0.331943570113507	0.0977295480438903	-3.39655280063744	0.000682403904850911	0.00265909363531571	5283	14	67581955	phosphatidylinositol glycan anchor biosynthesis class H [Source:HGNC Symbol;Acc:HGNC:8964]
ENSG00000100568	VTI1B	1854.3981212528	-0.332115612415736	0.107005109867328	-3.10373600688336	0.00191093757369888	0.00671920452408656	10490	14	67647075	vesicle transport through interaction with t-SNAREs 1B [Source:HGNC Symbol;Acc:HGNC:17793]
ENSG00000100578	KIAA0586	1064.59938997697	0.935128357193754	0.161089846459438	5.80501116455664	6.43617151804293e-09	5.11700582085645e-08	9786	14	58427385	KIAA0586 [Source:HGNC Symbol;Acc:HGNC:19960]
ENSG00000100580	TMED8	2083.64633456656	0.530378304542533	0.129406214190086	4.09855359622416	4.15739976921367e-05	0.000201771209696458	283578	14	77335021	transmembrane p24 trafficking protein family member 8 [Source:HGNC Symbol;Acc:HGNC:18633]
ENSG00000100592	DAAM1	652.17512402784	0.898074170903632	0.144279529485097	6.22454324677012	4.82960918414722e-10	4.2759385180088e-09	23002	14	59188646	dishevelled associated activator of morphogenesis 1 [Source:HGNC Symbol;Acc:HGNC:18142]
ENSG00000100596	SPTLC2	5129.46895003665	0.613471617332861	0.209064884986868	2.93435991114143	0.00334236392775019	0.0110678304413683	9517	14	77505997	serine palmitoyltransferase long chain base subunit 2 [Source:HGNC Symbol;Acc:HGNC:11278]
ENSG00000100614	PPM1A	3593.84367570241	0.56035694114576	0.119708184919843	4.68102445560405	2.85444881736319e-06	1.65172799993663e-05	5494	14	60245752	protein phosphatase, Mg2+/Mn2+ dependent 1A [Source:HGNC Symbol;Acc:HGNC:9275]
ENSG00000100628	ASB2	170.168185097562	-0.609618613623318	0.257622555766419	-2.36632468694258	0.0179656807428745	0.048611234091104	51676	14	93934153	ankyrin repeat and SOCS box containing 2 [Source:HGNC Symbol;Acc:HGNC:16012]
ENSG00000100629	CEP128	226.1227974455	0.755144219531257	0.211687054831631	3.56726687955423	0.000360724047450378	0.0014803080308303	145508	14	80476983	centrosomal protein 128 [Source:HGNC Symbol;Acc:HGNC:20359]
ENSG00000100644	HIF1A	4980.85309134402	0.998831058085217	0.16846533097606	5.92900065727563	3.04783867688342e-09	2.52248494755619e-08	3091	14	61695513	hypoxia inducible factor 1 alpha subunit [Source:HGNC Symbol;Acc:HGNC:4910]
ENSG00000100647	SUSD6	5103.99328317973	0.86217925137237	0.191025517626203	4.5134244999638	6.37891643115633e-06	3.4917894384041e-05	9766	14	69611596	sushi domain containing 6 [Source:HGNC Symbol;Acc:HGNC:19956]
ENSG00000100664	EIF5	8786.7883234727	0.375608577748948	0.12788888809075	2.93699150376862	0.00331413183364926	0.0109856936282827	1983	14	103333544	eukaryotic translation initiation factor 5 [Source:HGNC Symbol;Acc:HGNC:3299]
ENSG00000100697	DICER1	4344.1331420243	1.12639693169619	0.127709608988763	8.81998575217079	1.14474286283346e-18	1.78861712389091e-17	23405	14	95086228	dicer 1, ribonuclease III [Source:HGNC Symbol;Acc:HGNC:17098]
ENSG00000100726	TELO2	1446.06746278923	-0.545817952215521	0.182859922315725	-2.98489655526111	0.00283674238421923	0.00956523865483707	9894	16	1493344	telomere maintenance 2 [Source:HGNC Symbol;Acc:HGNC:29099]
ENSG00000100731	PCNX1	5172.68823772052	0.915587502797059	0.173897215614309	5.26510731964658	1.40107487206627e-07	9.52374329792663e-07	22990	14	70907405	pecanex homolog 1 [Source:HGNC Symbol;Acc:HGNC:19740]
ENSG00000100744	GSKIP	998.484010550756	0.71126890331309	0.196473703529848	3.62017354248648	0.00029440548940945	0.00122621129767029	51527	14	96363452	GSK3B interacting protein [Source:HGNC Symbol;Acc:HGNC:20343]
ENSG00000100764	PSMC1	883.703649952958	-0.69271888592297	0.0851886678410228	-8.13158491004586	4.23713570697802e-16	5.78180731915468e-15	5700	14	90256495	proteasome 26S subunit, ATPase 1 [Source:HGNC Symbol;Acc:HGNC:9547]
ENSG00000100767	PAPLN	90.1077233750456	-1.32731141302167	0.223634866979116	-5.93517205501599	2.93537505346482e-09	2.43176143362966e-08	89932	14	73237497	papilin, proteoglycan like sulfated glycoprotein [Source:HGNC Symbol;Acc:HGNC:19262]
ENSG00000100784	RPS6KA5	1015.06580509156	1.40669683240687	0.181893720867421	7.73361953177142	1.04531129439959e-14	1.30485791569647e-13	9252	14	90847862	ribosomal protein S6 kinase A5 [Source:HGNC Symbol;Acc:HGNC:10434]
ENSG00000100796	PPP4R3A	6218.60360457479	0.545941900153047	0.0989909259794351	5.51507014154473	3.48640883744707e-08	2.55623456082765e-07	55671	14	91457611	protein phosphatase 4 regulatory subunit 3A [Source:HGNC Symbol;Acc:HGNC:20219]
ENSG00000100802	C14orf93	635.297326510487	-0.677777817691667	0.141916618878495	-4.77588758136889	1.78916329145201e-06	1.06622173611856e-05	60686	14	22985908	chromosome 14 open reading frame 93 [Source:HGNC Symbol;Acc:HGNC:20162]
ENSG00000100811	YY1	5952.03317501072	0.462669305866163	0.0829840416317043	5.57540096588161	2.46960370424408e-08	1.84178705575387e-07	7528	14	100238298	YY1 transcription factor [Source:HGNC Symbol;Acc:HGNC:12856]
ENSG00000100815	TRIP11	1524.36519207781	0.813570859929446	0.138006839180381	5.89514885465982	3.74343765629393e-09	3.0665093133347e-08	9321	14	91965991	thyroid hormone receptor interactor 11 [Source:HGNC Symbol;Acc:HGNC:12305]
ENSG00000100823	APEX1	5190.34805941303	-0.363139141148092	0.0977243574201919	-3.7159532253221	0.000202439033527443	0.000868563724839967	328	14	20455191	apurinic/apyrimidinic endodeoxyribonuclease 1 [Source:HGNC Symbol;Acc:HGNC:587]
ENSG00000100852	ARHGAP5	1150.20661053405	1.24788611286719	0.130454395918755	9.56568848507301	1.11457134255032e-21	2.0213240688308e-20	394	14	32076114	Rho GTPase activating protein 5 [Source:HGNC Symbol;Acc:HGNC:675]
ENSG00000100883	SRP54	2540.69461069118	0.322960901043424	0.109721607762886	2.94345760719582	0.0032456827132826	0.0107824960829964	6729	14	34981957	signal recognition particle 54 [Source:HGNC Symbol;Acc:HGNC:11301]
ENSG00000100889	PCK2	1111.49518483008	-0.445174940992403	0.171973145273642	-2.58863056952319	0.00963584085850759	0.0282483010132457	5106	14	24094053	phosphoenolpyruvate carboxykinase 2, mitochondrial [Source:HGNC Symbol;Acc:HGNC:8725]
ENSG00000100890	KIAA0391	302.212509595134	1.36879100660904	0.154394184333199	8.86556065904037	7.61200606562401e-19	1.19884419854177e-17	9692	14	35121846	KIAA0391 [Source:HGNC Symbol;Acc:HGNC:19958]
ENSG00000100902	PSMA6	265.425996301701	1.19075334172361	0.227435818299718	5.23555766468772	1.64487458417544e-07	1.10956549166689e-06	5687	14	35278633	proteasome subunit alpha 6 [Source:HGNC Symbol;Acc:HGNC:9535]
ENSG00000100908	EMC9	263.172255757083	-1.26572024781743	0.15823305934033	-7.99908851597887	1.25343590360711e-15	1.67037923952631e-14	51016	14	24138959	ER membrane protein complex subunit 9 [Source:HGNC Symbol;Acc:HGNC:20273]
ENSG00000100911	PSME2	7017.9210777017	-0.559287238030279	0.190754553932297	-2.93197319015923	0.00336815821838088	0.0111431711895853	5721	14	24143362	proteasome activator subunit 2 [Source:HGNC Symbol;Acc:HGNC:9569]
ENSG00000100916	BRMS1L	163.387542661875	0.450503020834983	0.187379172279127	2.4042320998403	0.0162064800260721	0.044585208998765	84312	14	35826318	breast cancer metastasis-suppressor 1 like [Source:HGNC Symbol;Acc:HGNC:20512]
ENSG00000100918	REC8	894.542198736723	-0.653429427537504	0.254669853767876	-2.56579024910064	0.0102941056211525	0.0299252684950511	9985	14	24171853	REC8 meiotic recombination protein [Source:HGNC Symbol;Acc:HGNC:16879]
ENSG00000100934	SEC23A	1672.34214324105	1.08699334526498	0.139695652635219	7.78115370636045	7.18661142151465e-15	9.0665405252499e-14	10484	14	39031919	Sec23 homolog A, coat complex II component [Source:HGNC Symbol;Acc:HGNC:10701]
ENSG00000100949	RABGGTA	957.299738303854	-0.520746694646494	0.133607189048378	-3.89759487012285	9.71527672661599e-05	0.000442450613268977	5875	14	24265538	Rab geranylgeranyltransferase alpha subunit [Source:HGNC Symbol;Acc:HGNC:9795]
ENSG00000100983	GSS	908.149290747456	-0.344628702836538	0.0889907508442676	-3.87263507237547	0.00010766497279196	0.000486265616062331	2937	20	34928433	glutathione synthetase [Source:HGNC Symbol;Acc:HGNC:4624]
ENSG00000100994	PYGB	3571.96142706429	-0.316571541082384	0.128363587189899	-2.46620983421142	0.0136551314385341	0.0383690487763304	5834	20	25248069	glycogen phosphorylase B [Source:HGNC Symbol;Acc:HGNC:9723]
ENSG00000100997	ABHD12	726.768687029877	-0.356057847573524	0.120304074904278	-2.9596491046278	0.00307989621419011	0.0102890604471445	26090	20	25294743	abhydrolase domain containing 12 [Source:HGNC Symbol;Acc:HGNC:15868]
ENSG00000101000	PROCR	38.1758780276249	-0.551806279729729	0.227768671369775	-2.42266101132886	0.0154072963765035	0.0426888998372109	10544	20	35172073	protein C receptor [Source:HGNC Symbol;Acc:HGNC:9452]
ENSG00000101040	ZMYND8	2201.22340361742	0.554004713988884	0.111529121261501	4.96735478341944	6.78723480374019e-07	4.26113370146666e-06	23613	20	47209214	zinc finger MYND-type containing 8 [Source:HGNC Symbol;Acc:HGNC:9397]
ENSG00000101096	NFATC2	3360.80852182593	0.559775816496025	0.138779113125684	4.03357395712041	5.49348801539573e-05	0.00026079065490603	4773	20	51386957	nuclear factor of activated T cells 2 [Source:HGNC Symbol;Acc:HGNC:7776]
ENSG00000101104	PABPC1L	1458.2219450387	-0.581299787300656	0.2276789893117	-2.55315516402278	0.0106751927586174	0.0309034596738116	80336	20	44910062	poly(A) binding protein cytoplasmic 1 like [Source:HGNC Symbol;Acc:HGNC:15797]
ENSG00000101109	STK4	14443.1479761013	1.01289831242461	0.109524793515124	9.24811889542383	2.28478107723494e-20	3.90025211852889e-19	6789	20	44966474	serine/threonine kinase 4 [Source:HGNC Symbol;Acc:HGNC:11408]
ENSG00000101126	ADNP	4986.91225865774	0.624354999270759	0.104778415188202	5.95881315965026	2.54076383066313e-09	2.10962385421641e-08	23394	20	50888916	activity dependent neuroprotector homeobox [Source:HGNC Symbol;Acc:HGNC:15766]
ENSG00000101138	CSTF1	1320.61986800713	0.340302880693834	0.0825089033394285	4.12443829599676	3.71640603755396e-05	0.000181433074643723	1477	20	56392371	cleavage stimulation factor subunit 1 [Source:HGNC Symbol;Acc:HGNC:2483]
ENSG00000101166	PRELID3B	2005.38703156152	0.770788844188398	0.124771229725527	6.17761679422402	6.50764319331563e-10	5.69280011861524e-09	51012	20	59033145	PRELI domain containing 3B [Source:HGNC Symbol;Acc:HGNC:15892]
ENSG00000101182	PSMA7	4743.74468262247	-0.227805930252755	0.0937485290531123	-2.42996804913807	0.0151001539205822	0.0419330603838111	5688	20	62136735	proteasome subunit alpha 7 [Source:HGNC Symbol;Acc:HGNC:9536]
ENSG00000101193	GID8	2945.20114934515	0.782144786068577	0.0457218863609641	17.1065729855002	1.32573728752491e-65	1.03633853817496e-63	54994	20	62938119	GID complex subunit 8 homolog [Source:HGNC Symbol;Acc:HGNC:15857]
ENSG00000101199	ARFGAP1	3148.37912906185	-0.4615551841606	0.138889614468799	-3.32317996508145	0.000889974780617829	0.0033830916790276	55738	20	63272785	ADP ribosylation factor GTPase activating protein 1 [Source:HGNC Symbol;Acc:HGNC:15852]
ENSG00000101220	C20orf27	1214.92734838536	-0.367183548926573	0.152498085287534	-2.40779120756992	0.0160493568135426	0.0442288809865898	54976	20	3753508	chromosome 20 open reading frame 27 [Source:HGNC Symbol;Acc:HGNC:15873]
ENSG00000101230	ISM1	33.5507069033052	0.956210375809754	0.355990255709429	2.6860577234177	0.00723005969053271	0.0220060221350022	140862	20	13221771	isthmin 1 [Source:HGNC Symbol;Acc:HGNC:16213]
ENSG00000101246	ARFRP1	1867.89007689811	-0.625207052299735	0.1653902733561	-3.78019238745441	0.000156707223036223	0.00068624648994855	10139	20	63698642	ADP ribosylation factor related protein 1 [Source:HGNC Symbol;Acc:HGNC:662]
ENSG00000101255	TRIB3	545.597604123045	-0.529259289750224	0.224772816761491	-2.35464099874598	0.0185406082753235	0.0499140273182795	57761	20	362835	tribbles pseudokinase 3 [Source:HGNC Symbol;Acc:HGNC:16228]
ENSG00000101265	RASSF2	18071.9740760152	0.560490670833364	0.222943030818168	2.5140533380947	0.0119352381477368	0.0340627232978596	9770	20	4780023	Ras association domain family member 2 [Source:HGNC Symbol;Acc:HGNC:9883]
ENSG00000101266	CSNK2A1	3267.34160018711	0.296710939749119	0.0670891048116638	4.42263972044436	9.75022550298831e-06	5.20282584592342e-05	1457	20	472498	casein kinase 2 alpha 1 [Source:HGNC Symbol;Acc:HGNC:2457]
ENSG00000101290	CDS2	3726.97794057474	0.386704213141077	0.103104449605589	3.7506064444392	0.000176407396961994	0.000766105294394567	8760	20	5126786	CDP-diacylglycerol synthase 2 [Source:HGNC Symbol;Acc:HGNC:1801]
ENSG00000101342	TLDC2	706.706710703001	-2.04195859706511	0.237114446938632	-8.61170048231434	7.1984716491888e-18	1.08506062954263e-16	140711	20	36876121	TBC/LysM-associated domain containing 2 [Source:HGNC Symbol;Acc:HGNC:16112]
ENSG00000101343	CRNKL1	2242.3836975806	0.479422718320666	0.101095225116152	4.74228844903248	2.1131745056392e-06	1.24958012741211e-05	51340	20	20034368	crooked neck pre-mRNA splicing factor 1 [Source:HGNC Symbol;Acc:HGNC:15762]
ENSG00000101346	POFUT1	1272.17012922751	0.396851405662596	0.128087158932601	3.0982918894424	0.00194639619681216	0.00683076902357841	23509	20	32207880	protein O-fucosyltransferase 1 [Source:HGNC Symbol;Acc:HGNC:14988]
ENSG00000101347	SAMHD1	21625.7906026609	0.507396810242341	0.210662317377086	2.40857888852565	0.0160147647496682	0.0441382960530466	25939	20	36889773	SAM and HD domain containing deoxynucleoside triphosphate triphosphohydrolase 1 [Source:HGNC Symbol;Acc:HGNC:15925]
ENSG00000101350	KIF3B	1193.9373502196	0.582180360452961	0.109351816829298	5.32392032737567	1.01554400714808e-07	7.02415655335226e-07	9371	20	32277664	kinesin family member 3B [Source:HGNC Symbol;Acc:HGNC:6320]
ENSG00000101353	MROH8	137.4171037386	-3.00284612556145	0.194158018922449	-15.4659907544733	5.88606300937154e-54	3.41444922082095e-52	140699	20	37101226	maestro heat like repeat family member 8 [Source:HGNC Symbol;Acc:HGNC:16125]
ENSG00000101361	NOP56	4457.85358456511	-0.447109837057027	0.101393737506743	-4.40963956997141	1.0354280796934e-05	5.50681932448431e-05	10528	20	2652145	NOP56 ribonucleoprotein [Source:HGNC Symbol;Acc:HGNC:15911]
ENSG00000101363	MANBAL	617.213382388364	-0.579809521034121	0.122971611206695	-4.7149867790181	2.41726444546281e-06	1.41406936759449e-05	63905	20	37289638	mannosidase beta like [Source:HGNC Symbol;Acc:HGNC:15799]
ENSG00000101365	IDH3B	2634.97541005976	-0.505921096267432	0.11392490542482	-4.44082963581034	8.96127200544695e-06	4.8078471274254e-05	3420	20	2658395	isocitrate dehydrogenase 3 (NAD(+)) beta [Source:HGNC Symbol;Acc:HGNC:5385]
ENSG00000101367	MAPRE1	5867.25739879205	0.410014429851407	0.111586831374952	3.67439799839539	0.000238410861922375	0.00100822274446474	22919	20	32819893	microtubule associated protein RP/EB family member 1 [Source:HGNC Symbol;Acc:HGNC:6890]
ENSG00000101384	JAG1	106.769073636178	1.28230853905834	0.286127547862598	4.4815976253853	7.40863285077671e-06	4.01856031931277e-05	182	20	10637684	jagged 1 [Source:HGNC Symbol;Acc:HGNC:6188]
ENSG00000101391	CDK5RAP1	1235.59460847283	-0.378591829752636	0.0703062936157856	-5.38489245104555	7.24879782731097e-08	5.09761865859169e-07	51654	20	33358839	CDK5 regulatory subunit associated protein 1 [Source:HGNC Symbol;Acc:HGNC:15880]
ENSG00000101400	SNTA1	183.650485044614	-0.700969458145282	0.249967550817188	-2.80424181400222	0.00504350632292	0.0159451913834364	6640	20	33407955	syntrophin alpha 1 [Source:HGNC Symbol;Acc:HGNC:11167]
ENSG00000101413	RPRD1B	1666.53071869254	0.327457707782223	0.0958848609012826	3.41511375940102	0.000637553783653321	0.00249837674046632	58490	20	38033546	regulation of nuclear pre-mRNA domain containing 1B [Source:HGNC Symbol;Acc:HGNC:16209]
ENSG00000101417	PXMP4	446.930024607207	1.85121493741755	0.152476211742378	12.141008202285	6.40321499131005e-34	1.82218015956925e-32	11264	20	33702754	peroxisomal membrane protein 4 [Source:HGNC Symbol;Acc:HGNC:15920]
ENSG00000101442	ACTR5	604.136644921218	-0.426864984054947	0.0810408394138382	-5.26728236210812	1.38458158087667e-07	9.41662380203657e-07	79913	20	38748442	ARP5 actin related protein 5 homolog [Source:HGNC Symbol;Acc:HGNC:14671]
ENSG00000101443	WFDC2	6.30234219137738	-1.92721880514899	0.784689170098982	-2.45602829577206	0.0140482095569739	0.0393786042462896	10406	20	45469706	WAP four-disulfide core domain 2 [Source:HGNC Symbol;Acc:HGNC:15939]
ENSG00000101464	PIGU	551.222406084592	-0.356041392935202	0.123272692148882	-2.88824221105835	0.00387401433164214	0.0126357623029264	128869	20	34560542	phosphatidylinositol glycan anchor biosynthesis class U [Source:HGNC Symbol;Acc:HGNC:15791]
ENSG00000101470	TNNC2	23.1289496495546	-0.887012840057654	0.374965843096492	-2.36558304279836	0.0180017056097124	0.048688157366353	7125	20	45823214	troponin C2, fast skeletal type [Source:HGNC Symbol;Acc:HGNC:11944]
ENSG00000101473	ACOT8	761.180364752687	-1.00906094485409	0.121720669707218	-8.28997200953008	1.13275121746456e-16	1.59580995691161e-15	10005	20	45841721	acyl-CoA thioesterase 8 [Source:HGNC Symbol;Acc:HGNC:15919]
ENSG00000101493	ZNF516	1699.61029217426	0.775183521682454	0.226703704484937	3.41936856940051	0.000627666459974519	0.00246452802967024	9658	18	76358190	zinc finger protein 516 [Source:HGNC Symbol;Acc:HGNC:28990]
ENSG00000101544	ADNP2	866.461922137061	0.634511859993811	0.108486338073072	5.8487720321653	4.95215233621523e-09	4.0004154348002e-08	22850	18	80109031	ADNP homeobox 2 [Source:HGNC Symbol;Acc:HGNC:23803]
ENSG00000101546	RBFA	313.670043830057	-0.532161696565726	0.155477087434934	-3.42276605090401	0.000619874030151651	0.00243729031330905	79863	18	80034358	ribosome binding factor A [Source:HGNC Symbol;Acc:HGNC:26120]
ENSG00000101557	USP14	2337.642270796	0.472541564316	0.125000771567403	3.78030918042129	0.000156633727932159	0.00068604181485831	9097	18	158383	ubiquitin specific peptidase 14 [Source:HGNC Symbol;Acc:HGNC:12612]
ENSG00000101558	VAPA	5539.36606363206	0.329639770121337	0.132364960872465	2.49038543092191	0.0127604629150648	0.0361163780927543	9218	18	9914002	VAMP associated protein A [Source:HGNC Symbol;Acc:HGNC:12648]
ENSG00000101574	METTL4	962.657516000607	0.474799697758656	0.128069430607443	3.7073616670789	0.000209429748554074	0.000894664903853123	64863	18	2537525	methyltransferase like 4 [Source:HGNC Symbol;Acc:HGNC:24726]
ENSG00000101577	LPIN2	5655.3522407233	0.61853941415941	0.172799862743557	3.5795133418442	0.000344234674153342	0.00141785976631192	9663	18	2916994	lipin 2 [Source:HGNC Symbol;Acc:HGNC:14450]
ENSG00000101596	SMCHD1	19526.7544183904	1.13943519972217	0.266219400641267	4.28006072050914	1.86842329978019e-05	9.56405937439888e-05	23347	18	2655738	structural maintenance of chromosomes flexible hinge domain containing 1 [Source:HGNC Symbol;Acc:HGNC:29090]
ENSG00000101608	MYL12A	20134.6118861829	-0.53720148114164	0.120785588360279	-4.44756273024291	8.68501002985302e-06	4.67233858928727e-05	10627	18	3247481	myosin light chain 12A [Source:HGNC Symbol;Acc:HGNC:16701]
ENSG00000101639	CEP192	1906.27583084419	0.559018049358355	0.183085949298324	3.05330939649268	0.00226332451496772	0.00783576027056066	55125	18	12991362	centrosomal protein 192 [Source:HGNC Symbol;Acc:HGNC:25515]
ENSG00000101654	RNMT	2893.46131647012	0.251006247823704	0.0873049111990637	2.87505301106584	0.00403959668922761	0.0131257456737797	8731	18	13726660	RNA guanine-7 methyltransferase [Source:HGNC Symbol;Acc:HGNC:10075]
ENSG00000101695	RNF125	2863.35173178351	0.891061083852429	0.131839907815932	6.75865979136215	1.39273992307732e-11	1.40479353374124e-10	54941	18	32018372	ring finger protein 125 [Source:HGNC Symbol;Acc:HGNC:21150]
ENSG00000101745	ANKRD12	4149.88891741557	1.26148462667029	0.212433554872381	5.93825503427705	2.88071677893843e-09	2.38725204305046e-08	23253	18	9136228	ankyrin repeat domain 12 [Source:HGNC Symbol;Acc:HGNC:29135]
ENSG00000101752	MIB1	1547.73739050256	1.30768965794982	0.14682133226475	8.90667342257715	5.25866750239594e-19	8.34357888375197e-18	57534	18	21704957	mindbomb E3 ubiquitin protein ligase 1 [Source:HGNC Symbol;Acc:HGNC:21086]
ENSG00000101773	RBBP8	607.387383648781	0.636165345396134	0.266113078910769	2.39058278533332	0.0168216563040564	0.0459717829499048	5932	18	22798261	RB binding protein 8, endonuclease [Source:HGNC Symbol;Acc:HGNC:9891]
ENSG00000101782	RIOK3	3952.00488982505	0.675536697900678	0.114707952672687	5.88918799578167	3.88097763164071e-09	3.17512018108704e-08	8780	18	23452823	RIO kinase 3 [Source:HGNC Symbol;Acc:HGNC:11451]
ENSG00000101842	VSIG1	496.218955039875	0.798710684345823	0.217218245905116	3.67699629014918	0.000235996471339356	0.000998671319547961	340547	X	108044970	V-set and immunoglobulin domain containing 1 [Source:HGNC Symbol;Acc:HGNC:28675]
ENSG00000101843	PSMD10	1169.43227920026	0.510465863806071	0.1642218203611	3.1083924333784	0.00188108107355316	0.00662967954995229	5716	X	108084207	proteasome 26S subunit, non-ATPase 10 [Source:HGNC Symbol;Acc:HGNC:9555]
ENSG00000101846	STS	353.810360056029	0.666824980934325	0.190751746854159	3.49577391521427	0.000472689018709069	0.00190233031544507	412	X	7219456	steroid sulfatase [Source:HGNC Symbol;Acc:HGNC:11425]
ENSG00000101868	POLA1	539.99100350384	0.457634663046209	0.183182769705726	2.49824076675648	0.012481139177453	0.0354157158598822	5422	X	24693919	DNA polymerase alpha 1, catalytic subunit [Source:HGNC Symbol;Acc:HGNC:9173]
ENSG00000101883	RHOXF1	9.87535548562664	-2.29282416155046	0.614451728512432	-3.73149599090772	0.000190346039916228	0.00082052327899329	158800	X	120109053	Rhox homeobox family member 1 [Source:HGNC Symbol;Acc:HGNC:29993]
ENSG00000101888	NXT2	622.51133070672	0.733385551829477	0.143398840438046	5.11430601244176	3.14896511162851e-07	2.056532487574e-06	55916	X	109535781	nuclear transport factor 2 like export factor 2 [Source:HGNC Symbol;Acc:HGNC:18151]
ENSG00000101901	ALG13	1647.79552909579	0.32402944533008	0.119968191605934	2.70096132143458	0.00691393785272467	0.021136683741965	79868	X	111665811	ALG13, UDP-N-acetylglucosaminyltransferase subunit [Source:HGNC Symbol;Acc:HGNC:30881]
ENSG00000101911	PRPS2	1343.37783944844	0.509356584026627	0.133874580520682	3.80472963609351	0.000141959161204037	0.000627665613600882	5634	X	12791355	phosphoribosyl pyrophosphate synthetase 2 [Source:HGNC Symbol;Acc:HGNC:9465]
ENSG00000101916	TLR8	5222.18704838689	1.39476384212165	0.354968056327983	3.92926579520979	8.52056181392016e-05	0.000391518288367227	51311	X	12906620	toll like receptor 8 [Source:HGNC Symbol;Acc:HGNC:15632]
ENSG00000101928	MOSPD1	360.439241383906	0.456200526430225	0.182093657212104	2.50530706788342	0.0122345125248573	0.0347697740121195	56180	X	134887626	motile sperm domain containing 1 [Source:HGNC Symbol;Acc:HGNC:25235]
ENSG00000101935	AMMECR1	713.193148934613	0.504719312961435	0.114990774393945	4.38921570553412	1.13760188920104e-05	6.01528406663531e-05	9949	X	110194186	Alport syndrome, mental retardation, midface hypoplasia and elliptocytosis chromosomal region gene 1 [Source:HGNC Symbol;Acc:HGNC:467]
ENSG00000101940	WDR13	1324.77042195423	-0.600917929971891	0.162031876696017	-3.70864018997481	0.000208375282239781	0.000890902490683338	64743	X	48590042	WD repeat domain 13 [Source:HGNC Symbol;Acc:HGNC:14352]
ENSG00000101945	SUV39H1	420.781282713246	-0.684700424664984	0.160403471068487	-4.26861351630378	1.96691724021699e-05	0.000100421660770935	6839	X	48695554	suppressor of variegation 3-9 homolog 1 [Source:HGNC Symbol;Acc:HGNC:11479]
ENSG00000101966	XIAP	2394.57768063212	1.11225816383816	0.115989915528125	9.58926609070997	8.87137837779054e-22	1.6177961707436e-20	331	X	123859724	X-linked inhibitor of apoptosis [Source:HGNC Symbol;Acc:HGNC:592]
ENSG00000101972	STAG2	9245.8156089054	1.19919724208515	0.153831939410793	7.79550232986933	6.41527539189197e-15	8.11483280947755e-14	10735	X	123960212	stromal antigen 2 [Source:HGNC Symbol;Acc:HGNC:11355]
ENSG00000101974	ATP11C	1262.25672691674	0.798487252681571	0.175254357706449	4.55616204430726	5.20967515960167e-06	2.89188289872671e-05	286410	X	139726346	ATPase phospholipid transporting 11C [Source:HGNC Symbol;Acc:HGNC:13554]
ENSG00000101997	CCDC22	1305.08901198791	-0.478023959302122	0.12116218701765	-3.94532296806831	7.9692491827628e-05	0.000367767366893517	28952	X	49235467	coiled-coil domain containing 22 [Source:HGNC Symbol;Acc:HGNC:28909]
ENSG00000102001	CACNA1F	60.1331340816049	-0.915125102137787	0.219375962913981	-4.17149212695019	3.02611514398571e-05	0.000149765243510837	778	X	49205063	calcium voltage-gated channel subunit alpha1 F [Source:HGNC Symbol;Acc:HGNC:1393]
ENSG00000102030	NAA10	775.613760398322	-0.887841575520948	0.151546893235357	-5.85852706424079	4.66990518122008e-09	3.78672893252634e-08	8260	X	153929242	N(alpha)-acetyltransferase 10, NatA catalytic subunit [Source:HGNC Symbol;Acc:HGNC:18704]
ENSG00000102032	RENBP	603.731954102307	-0.496314267681602	0.194793800595823	-2.54789560121271	0.0108374898114155	0.031309660705881	5973	X	153935263	renin binding protein [Source:HGNC Symbol;Acc:HGNC:9959]
ENSG00000102043	MTMR8	60.9986662342388	0.571540401355149	0.208748872019451	2.73793288474342	0.00618266920383747	0.0190923326973856	55613	X	64268081	myotubularin related protein 8 [Source:HGNC Symbol;Acc:HGNC:16825]
ENSG00000102054	RBBP7	4029.54910149942	-0.203556179476468	0.085869538550136	-2.37052839590629	0.0177626794391327	0.0481381567296653	5931	X	16839283	RB binding protein 7, chromatin remodeling factor [Source:HGNC Symbol;Acc:HGNC:9890]
ENSG00000102081	FMR1	2874.68860289984	0.815939894402304	0.145471599385271	5.60892915077771	2.03582337909616e-08	1.5338968980319e-07	2332	X	147911951	fragile X mental retardation 1 [Source:HGNC Symbol;Acc:HGNC:3775]
ENSG00000102098	SCML2	75.1905394905425	0.552961614688099	0.207660077158448	2.66282100177676	0.00774886217591747	0.0233907259466122	10389	X	18239314	Scm polycomb group protein like 2 [Source:HGNC Symbol;Acc:HGNC:10581]
ENSG00000102103	PQBP1	1606.08737504267	-0.403269588620588	0.0791987798618842	-5.09186617930043	3.54556320998351e-07	2.2997278194783e-06	10084	X	48897912	polyglutamine binding protein 1 [Source:HGNC Symbol;Acc:HGNC:9330]
ENSG00000102119	EMD	1542.77127132428	-0.426724929944345	0.101787457956674	-4.1923134589527	2.76124108059085e-05	0.000137498973211011	2010	X	154379197	emerin [Source:HGNC Symbol;Acc:HGNC:3331]
ENSG00000102125	TAZ	1940.02879442904	-0.853213309374354	0.160992129844806	-5.29972061489489	1.15980017606382e-07	7.95965645457076e-07	6901	X	154411518	tafazzin [Source:HGNC Symbol;Acc:HGNC:11577]
ENSG00000102158	MAGT1	3207.70167148076	0.833781049273237	0.120724151358283	6.9064974977439	4.96765693497808e-12	5.18188461402921e-11	84061	X	77826364	magnesium transporter 1 [Source:HGNC Symbol;Acc:HGNC:28880]
ENSG00000102172	SMS	1517.6221407281	0.333275322908482	0.110292769988509	3.02173318290225	0.00251331977517757	0.00859220253807372	6611	X	21940573	spermine synthase [Source:HGNC Symbol;Acc:HGNC:11123]
ENSG00000102189	EEA1	1018.68235725834	1.58321474439104	0.16550999866133	9.56567432297938	1.11472395995583e-21	2.0213240688308e-20	NA	12	92770637	early endosome antigen 1 [Source:HGNC Symbol;Acc:HGNC:3185]
ENSG00000102218	RP2	2150.66089044186	1.59162759792747	0.229260206081915	6.94245034988226	3.85356410039491e-12	4.05438586516724e-11	6102	X	46836940	RP2, ARL3 GTPase activating protein [Source:HGNC Symbol;Acc:HGNC:10274]
ENSG00000102241	HTATSF1	2603.37444889928	0.375349192080508	0.142619101422095	2.63182973625409	0.00849264117990864	0.0253287565258646	27336	X	136497079	HIV-1 Tat specific factor 1 [Source:HGNC Symbol;Acc:HGNC:5276]
ENSG00000102316	MAGED2	3453.94690753801	-0.4440383502191	0.0982132139458959	-4.52116708515122	6.1499620730971e-06	3.37438535318232e-05	10916	X	54807599	MAGE family member D2 [Source:HGNC Symbol;Acc:HGNC:16353]
ENSG00000102401	ARMCX3	1270.1889213262	0.620813973106074	0.103537439057075	5.99603369331792	2.02195086720822e-09	1.69255044842373e-08	51566	X	101622797	armadillo repeat containing, X-linked 3 [Source:HGNC Symbol;Acc:HGNC:24065]
ENSG00000102445	RUBCNL	2691.06752847837	2.03524970276703	0.300489608980772	6.7731117547471	1.26041513174834e-11	1.27684883358465e-10	80183	13	46342000	RUN and cysteine rich domain containing beclin 1 interacting protein like [Source:HGNC Symbol;Acc:HGNC:20420]
ENSG00000102471	NDFIP2	305.501968860952	0.819415553968149	0.167546708067454	4.8906693746454	1.00493641992048e-06	6.17163348664936e-06	54602	13	79481124	Nedd4 family interacting protein 2 [Source:HGNC Symbol;Acc:HGNC:18537]
ENSG00000102531	FNDC3A	2584.57303774777	1.2560502574005	0.119782418596407	10.4860986455168	1.00075710508354e-25	2.12061257639191e-24	22862	13	48975912	fibronectin type III domain containing 3A [Source:HGNC Symbol;Acc:HGNC:20296]
ENSG00000102554	KLF5	154.253955508671	0.956961335583424	0.304049887036198	3.14738263813101	0.00164739224400658	0.00588124994936351	688	13	73054976	Kruppel like factor 5 [Source:HGNC Symbol;Acc:HGNC:6349]
ENSG00000102572	STK24	4179.61120548161	-0.602084744686627	0.154547886182496	-3.89578116892301	9.78827362226491e-05	0.000445458529774356	8428	13	98445185	serine/threonine kinase 24 [Source:HGNC Symbol;Acc:HGNC:11403]
ENSG00000102575	ACP5	1730.21348439593	-0.588150144941591	0.199092004489331	-2.95416255640296	0.00313518814118611	0.0104492686780205	54	19	11574660	acid phosphatase 5, tartrate resistant [Source:HGNC Symbol;Acc:HGNC:124]
ENSG00000102580	DNAJC3	2926.19276962013	1.12373474989014	0.204286993828097	5.500765020977	3.7814689284412e-08	2.75837449004928e-07	5611	13	95677139	DnaJ heat shock protein family (Hsp40) member C3 [Source:HGNC Symbol;Acc:HGNC:9439]
ENSG00000102595	UGGT2	66.5901304642577	1.08554948389072	0.313052978338265	3.46762228442288	0.000525084775553011	0.00209360628666123	55757	13	95801580	UDP-glucose glycoprotein glucosyltransferase 2 [Source:HGNC Symbol;Acc:HGNC:15664]
ENSG00000102699	PARP4	5458.99684714102	0.550633563783637	0.192611116020086	2.85878393293882	0.00425268337043699	0.0137259317243208	143	13	24420926	poly(ADP-ribose) polymerase family member 4 [Source:HGNC Symbol;Acc:HGNC:271]
ENSG00000102710	SUPT20H	3254.80219526674	0.375843488652694	0.0794679787766701	4.72949601132969	2.25077876743382e-06	1.32544711982093e-05	55578	13	37009312	SPT20 homolog, SAGA complex component [Source:HGNC Symbol;Acc:HGNC:20596]
ENSG00000102743	SLC25A15	222.277605289447	0.574535219541548	0.156067213242001	3.68133195696049	0.000232018687499416	0.000982974082532224	10166	13	40789412	solute carrier family 25 member 15 [Source:HGNC Symbol;Acc:HGNC:10985]
ENSG00000102753	KPNA3	2053.23743539056	0.759171252979853	0.128571724315807	5.90465171887347	3.53392518952057e-09	2.90044308128385e-08	3839	13	49699307	karyopherin subunit alpha 3 [Source:HGNC Symbol;Acc:HGNC:6396]
ENSG00000102755	FLT1	194.0819351186	1.11878389582057	0.219035864340446	5.10776579529302	3.25990354975267e-07	2.12411504487061e-06	2321	13	28300344	fms related tyrosine kinase 1 [Source:HGNC Symbol;Acc:HGNC:3763]
ENSG00000102763	VWA8	858.485580058464	0.580527682687035	0.152772612102751	3.79994604200776	0.000144727596820332	0.000638552650797337	23078	13	41566837	von Willebrand factor A domain containing 8 [Source:HGNC Symbol;Acc:HGNC:29071]
ENSG00000102780	DGKH	522.258097995683	0.989515102161211	0.194597983005481	5.08491962187162	3.67781788140917e-07	2.38009213728751e-06	160851	13	42040036	diacylglycerol kinase eta [Source:HGNC Symbol;Acc:HGNC:2854]
ENSG00000102781	KATNAL1	275.022018080716	0.451004604263362	0.131650082112298	3.4257829317467	0.000613030090337895	0.00241334124309283	84056	13	30202630	katanin catalytic subunit A1 like 1 [Source:HGNC Symbol;Acc:HGNC:28361]
ENSG00000102786	INTS6	2140.9111414454	1.17917092355987	0.113410099388562	10.3974066676358	2.54772657849306e-25	5.29365554882999e-24	26512	13	51354077	integrator complex subunit 6 [Source:HGNC Symbol;Acc:HGNC:14879]
ENSG00000102805	CLN5	736.501303255247	-0.957238476284207	0.110698939018697	-8.64722358470419	5.27675203457091e-18	8.05332870038084e-17	1203	13	76990660	CLN5, intracellular trafficking protein [Source:HGNC Symbol;Acc:HGNC:2076]
ENSG00000102871	TRADD	1312.97245717651	-0.626257475600076	0.156298479134987	-4.00680466672494	6.15457211258865e-05	0.000289600346791655	8717	16	67154180	TNFRSF1A associated via death domain [Source:HGNC Symbol;Acc:HGNC:12030]
ENSG00000102878	HSF4	81.8506727216174	-0.932934714345351	0.297547217292001	-3.13541737286626	0.00171609763873593	0.00610020011883948	3299	16	67164681	heat shock transcription factor 4 [Source:HGNC Symbol;Acc:HGNC:5227]
ENSG00000102879	CORO1A	44668.8165427072	-0.740216777844855	0.152434275835708	-4.85597332874564	1.19796826692522e-06	7.29760626988593e-06	11151	16	30182827	coronin 1A [Source:HGNC Symbol;Acc:HGNC:2252]
ENSG00000102886	GDPD3	297.609282738584	-0.952096480448398	0.284803200915896	-3.34299782230874	0.000828785502585406	0.00316797058762671	79153	16	30104810	glycerophosphodiester phosphodiesterase domain containing 3 [Source:HGNC Symbol;Acc:HGNC:28638]
ENSG00000102890	ELMO3	181.507152535533	-1.03702441053573	0.223020046640599	-4.64991567420353	3.32070772499943e-06	1.89754727142824e-05	79767	16	67199111	engulfment and cell motility 3 [Source:HGNC Symbol;Acc:HGNC:17289]
ENSG00000102893	PHKB	3052.28183093638	0.42164126120393	0.121230753933053	3.478005766068	0.000505159058210045	0.00202032105014905	5257	16	47461123	phosphorylase kinase regulatory subunit beta [Source:HGNC Symbol;Acc:HGNC:8927]
ENSG00000102901	CENPT	1629.89249474713	-1.48715547418451	0.164333490785577	-9.04961896126796	1.4346809424752e-19	2.35049325016384e-18	80152	16	67828157	centromere protein T [Source:HGNC Symbol;Acc:HGNC:25787]
ENSG00000102904	TSNAXIP1	159.893935636474	-5.09245289317698	0.248643854382039	-20.4809119687812	3.18636733340975e-93	4.39239023809817e-91	55815	16	67806765	translin associated factor X interacting protein 1 [Source:HGNC Symbol;Acc:HGNC:18586]
ENSG00000102908	NFAT5	1667.0041638735	1.82059294078533	0.178047822193152	10.2253030582441	1.52749420450159e-24	3.08871856493854e-23	10725	16	69565094	nuclear factor of activated T cells 5 [Source:HGNC Symbol;Acc:HGNC:7774]
ENSG00000102931	ARL2BP	789.299900490432	-5.29374077994396	0.310663687306821	-17.0401015510889	4.14012091875931e-65	3.21674849566633e-63	23568	16	57245098	ADP ribosylation factor like GTPase 2 binding protein [Source:HGNC Symbol;Acc:HGNC:17146]
ENSG00000102934	PLLP	188.703294188308	0.538214850971226	0.209394013762777	2.57034497452717	0.0101597287420912	0.029598128149686	51090	16	57248547	plasmolipin [Source:HGNC Symbol;Acc:HGNC:18553]
ENSG00000102935	ZNF423	6.56882325045068	-2.03277140375943	0.615290880402236	-3.30375675717888	0.000953985664275768	0.00360557081840075	23090	16	49487524	zinc finger protein 423 [Source:HGNC Symbol;Acc:HGNC:16762]
ENSG00000102974	CTCF	4148.32509071702	0.496645380035359	0.0811200474139613	6.12235071191394	9.2204793745088e-10	7.95735749452729e-09	10664	16	67562407	CCCTC-binding factor [Source:HGNC Symbol;Acc:HGNC:13723]
ENSG00000102977	ACD	713.883805172346	-0.558148507571957	0.15806143962695	-3.5312123493831	0.000413659513286989	0.00168001396383401	65057	16	67657512	ACD, shelterin complex subunit and telomerase recruitment factor [Source:HGNC Symbol;Acc:HGNC:25070]
ENSG00000102978	POLR2C	2504.08967944715	-0.280879939202629	0.0823331097486055	-3.41150650157953	0.000646049606007389	0.00252780587487097	5432	16	57462387	RNA polymerase II subunit C [Source:HGNC Symbol;Acc:HGNC:9189]
ENSG00000102981	PARD6A	154.767004220261	-0.552490930025091	0.181459884639128	-3.04470010616307	0.00232912429217823	0.00803427241375621	50855	16	67660946	par-6 family cell polarity regulator alpha [Source:HGNC Symbol;Acc:HGNC:15943]
ENSG00000102984	ZNF821	173.012827332682	-1.5196780593722	0.177838288282062	-8.54528051328239	1.2822443742356e-17	1.90369112654319e-16	55565	16	71859680	zinc finger protein 821 [Source:HGNC Symbol;Acc:HGNC:28043]
ENSG00000103024	NME3	826.133154267614	-0.991325999970805	0.224003050887421	-4.42550222438275	9.62181652556426e-06	5.13751303030961e-05	4832	16	1770286	NME/NM23 nucleoside diphosphate kinase 3 [Source:HGNC Symbol;Acc:HGNC:7851]
ENSG00000103035	PSMD7	2237.13051361289	-1.34324157375435	0.0749969103747848	-17.9106254783259	9.74345054925565e-72	8.35525324692023e-70	5713	16	74296775	proteasome 26S subunit, non-ATPase 7 [Source:HGNC Symbol;Acc:HGNC:9565]
ENSG00000103037	SETD6	653.982220961033	-1.3059918334139	0.122901764956288	-10.6263065780903	2.24841313210488e-26	4.85672390119369e-25	79918	16	58515479	SET domain containing 6 [Source:HGNC Symbol;Acc:HGNC:26116]
ENSG00000103043	VAC14	1616.54873974319	-0.455823580636776	0.130490541032447	-3.49315419363182	0.000477350790853361	0.00191898311029793	55697	16	70687439	Vac14, PIKFYVE complex component [Source:HGNC Symbol;Acc:HGNC:25507]
ENSG00000103044	HAS3	454.923087933782	-4.02816023158053	0.176595506467324	-22.8100947309544	3.6406692212931e-115	7.01855329578611e-113	3038	16	69105564	hyaluronan synthase 3 [Source:HGNC Symbol;Acc:HGNC:4820]
ENSG00000103051	COG4	2370.12017966419	-0.531005635211741	0.116033146074045	-4.57632713735856	4.73210374193053e-06	2.64510878445823e-05	25839	16	70480568	component of oligomeric golgi complex 4 [Source:HGNC Symbol;Acc:HGNC:18620]
ENSG00000103061	SLC7A6OS	2515.25508212513	-3.98843780188984	0.0932677322353754	-42.7633191704974	0	0	84138	16	68284503	solute carrier family 7 member 6 opposite strand [Source:HGNC Symbol;Acc:HGNC:25807]
ENSG00000103064	SLC7A6	3978.48916199927	-2.00960143022629	0.119956998460718	-16.7526818444392	5.41300682307819e-63	3.99969726062608e-61	9057	16	68264516	solute carrier family 7 member 6 [Source:HGNC Symbol;Acc:HGNC:11064]
ENSG00000103066	PLA2G15	379.519527214463	-0.558667324552924	0.15328629834926	-3.64460053226682	0.000267807438704657	0.00112474737565723	23659	16	68245304	phospholipase A2 group XV [Source:HGNC Symbol;Acc:HGNC:17163]
ENSG00000103145	HCFC1R1	433.036562028085	-1.35587893372453	0.16184175837724	-8.37780649023896	5.39232054052962e-17	7.7326117818333e-16	54985	16	3022620	host cell factor C1 regulator 1 [Source:HGNC Symbol;Acc:HGNC:21198]
ENSG00000103152	MPG	721.834375008486	-1.29482896234602	0.133398835925221	-9.70644873596845	2.8302656904544e-22	5.24335349011929e-21	4350	16	77007	N-methylpurine DNA glycosylase [Source:HGNC Symbol;Acc:HGNC:7211]
ENSG00000103160	HSDL1	909.128787833059	0.600030514406644	0.111372495578019	5.38760051386572	7.14045441580577e-08	5.02556275655394e-07	83693	16	84122146	hydroxysteroid dehydrogenase like 1 [Source:HGNC Symbol;Acc:HGNC:16475]
ENSG00000103168	TAF1C	1841.15216013399	-0.853132313965214	0.138770807706797	-6.14777940737911	7.85752067394673e-10	6.82244598984064e-09	9013	16	84177847	TATA-box binding protein associated factor, RNA polymerase I subunit C [Source:HGNC Symbol;Acc:HGNC:11534]
ENSG00000103174	NAGPA	763.805238914787	-0.442154760269225	0.113252945125155	-3.90413476471276	9.45630799335745e-05	0.000431653439468907	51172	16	5024844	N-acetylglucosamine-1-phosphodiester alpha-N-acetylglucosaminidase [Source:HGNC Symbol;Acc:HGNC:17378]
ENSG00000103196	CRISPLD2	1819.0795229737	1.36380342858809	0.337057190781044	4.04620778280334	5.20540327476419e-05	0.000247986882134808	83716	16	84819984	cysteine rich secretory protein LCCL domain containing 2 [Source:HGNC Symbol;Acc:HGNC:25248]
ENSG00000103202	NME4	659.740162219251	-0.55138680034963	0.173632804089069	-3.17559117496475	0.0014953152317055	0.00538557136408611	4833	16	396725	NME/NM23 nucleoside diphosphate kinase 4 [Source:HGNC Symbol;Acc:HGNC:7852]
ENSG00000103227	LMF1	502.457550751165	-0.630991382916095	0.199334064559493	-3.16549699776863	0.00154818259504177	0.00555802320594666	64788	16	853634	lipase maturation factor 1 [Source:HGNC Symbol;Acc:HGNC:14154]
ENSG00000103245	NARFL	789.970203228577	-0.925875859555255	0.157891580258465	-5.86399767511108	4.51853807098946e-09	3.66979145201678e-08	64428	16	729753	nuclear prelamin A recognition factor like [Source:HGNC Symbol;Acc:HGNC:14179]
ENSG00000103249	CLCN7	2468.50410543196	-1.03380262453746	0.191153663681727	-5.40822814810788	6.36513098951936e-08	4.51457700058856e-07	1186	16	1444934	chloride voltage-gated channel 7 [Source:HGNC Symbol;Acc:HGNC:2025]
ENSG00000103253	HAGHL	261.230453189657	-1.88535189795783	0.263487173241592	-7.15538397851779	8.34390336042779e-13	9.22542829501374e-12	84264	16	726936	hydroxyacylglutathione hydrolase like [Source:HGNC Symbol;Acc:HGNC:14177]
ENSG00000103254	FAM173A	274.061829626145	-0.881343544573778	0.206762248852962	-4.26259411214153	2.0206735150032e-05	0.000103022606730328	65990	16	720581	family with sequence similarity 173 member A [Source:HGNC Symbol;Acc:HGNC:14152]
ENSG00000103260	METRN	148.800064108725	-0.59046260487575	0.19171942079584	-3.07982677198117	0.00207121023237791	0.00722331751335277	79006	16	715115	meteorin, glial cell differentiation regulator [Source:HGNC Symbol;Acc:HGNC:14151]
ENSG00000103266	STUB1	1316.73068924176	-2.59482788376175	0.159175408785125	-16.3016882040151	9.60033658107151e-60	6.599266218195e-58	10273	16	680224	STIP1 homology and U-box containing protein 1 [Source:HGNC Symbol;Acc:HGNC:11427]
ENSG00000103274	NUBP1	832.035112519025	-1.16897385378192	0.126408954139555	-9.24755577434309	2.29684721897841e-20	3.91824103091194e-19	4682	16	10743786	nucleotide binding protein 1 [Source:HGNC Symbol;Acc:HGNC:8041]
ENSG00000103275	UBE2I	4581.79210548713	-0.690413325020107	0.0886189436225932	-7.79080969369723	6.65811326823128e-15	8.41370252328486e-14	7329	16	1308880	ubiquitin conjugating enzyme E2 I [Source:HGNC Symbol;Acc:HGNC:12485]
ENSG00000103313	MEFV	3956.12273429068	1.09074227674066	0.329062079237247	3.31470061597178	0.000917413230086662	0.00348171628469834	4210	16	3242028	MEFV, pyrin innate immunity regulator [Source:HGNC Symbol;Acc:HGNC:6998]
ENSG00000103319	EEF2K	832.513452561666	0.774886921195377	0.154070159777421	5.0294419264238	4.91909455978838e-07	3.13979548202574e-06	29904	16	22206282	eukaryotic elongation factor 2 kinase [Source:HGNC Symbol;Acc:HGNC:24615]
ENSG00000103326	CAPN15	1936.65479056893	-0.702899451903558	0.223848585484129	-3.14006653373914	0.00168909468235157	0.00601254861245235	6650	16	527717	calpain 15 [Source:HGNC Symbol;Acc:HGNC:11182]
ENSG00000103335	PIEZO1	3530.03111111944	-0.474885852911281	0.18284430188774	-2.5972143950258	0.0093983242208231	0.0276376915955848	9780	16	88715338	piezo type mechanosensitive ion channel component 1 [Source:HGNC Symbol;Acc:HGNC:28993]
ENSG00000103342	GSPT1	5299.68493744986	0.421254033962696	0.139699567735691	3.01542832802246	0.00256616579643154	0.00875535475988088	2935	16	11868128	G1 to S phase transition 1 [Source:HGNC Symbol;Acc:HGNC:4621]
ENSG00000103353	UBFD1	1678.38173269442	0.263317000027819	0.0667682542218984	3.94374546850825	8.02187998587676e-05	0.000369863339035929	56061	16	23557362	ubiquitin family domain containing 1 [Source:HGNC Symbol;Acc:HGNC:30565]
ENSG00000103404	USP31	229.756471399606	0.846418323051253	0.145137938099412	5.83181995097311	5.48260613631824e-09	4.40532815215292e-08	57478	16	23061406	ubiquitin specific peptidase 31 [Source:HGNC Symbol;Acc:HGNC:20060]
ENSG00000103415	HMOX2	3136.42602632399	-0.293561992669438	0.10525918623997	-2.78894415923162	0.00528801817956543	0.0166096761146708	3163	16	4474690	heme oxygenase 2 [Source:HGNC Symbol;Acc:HGNC:5014]
ENSG00000103489	XYLT1	1683.51126242777	0.718578864653255	0.116827981752862	6.15074277473473	7.71209090155983e-10	6.7029834141015e-09	64131	16	17101769	xylosyltransferase 1 [Source:HGNC Symbol;Acc:HGNC:15516]
ENSG00000103490	PYCARD	1761.39201892729	-1.25314447904484	0.196040320348597	-6.3922792863045	1.63431035288451e-10	1.51058822811676e-09	29108	16	31201485	PYD and CARD domain containing [Source:HGNC Symbol;Acc:HGNC:16608]
ENSG00000103494	RPGRIP1L	118.526613561825	0.677657211005843	0.169887824968828	3.9888509440284	6.63941225480154e-05	0.000310476983791923	23322	16	53598153	RPGRIP1 like [Source:HGNC Symbol;Acc:HGNC:29168]
ENSG00000103495	MAZ	3239.35891038842	-3.13301302220826	0.125598374981558	-24.9446939314963	2.43811912495284e-137	7.62358223948669e-135	4150	16	29806106	MYC associated zinc finger protein [Source:HGNC Symbol;Acc:HGNC:6914]
ENSG00000103496	STX4	1851.14596852116	-0.421455924476065	0.153656856499338	-2.74283838728589	0.00609106553907033	0.0188525978297638	6810	16	31032889	syntaxin 4 [Source:HGNC Symbol;Acc:HGNC:11439]
ENSG00000103502	CDIPT	2492.93859296949	-0.367951448323488	0.120228787692149	-3.06042716878793	0.00221021508566681	0.0076663845774482	10423	16	29858357	CDP-diacylglycerol--inositol 3-phosphatidyltransferase [Source:HGNC Symbol;Acc:HGNC:1769]
ENSG00000103534	TMC5	199.778747577645	-5.05581638605832	0.388300057948557	-13.0203853503625	9.36968627931805e-39	3.20746002939539e-37	79838	16	19410496	transmembrane channel like 5 [Source:HGNC Symbol;Acc:HGNC:22999]
ENSG00000103540	CCP110	974.6605687133	1.09986958948069	0.147790100584414	7.44210596739173	9.90926809709722e-14	1.16682500098744e-12	9738	16	19523811	centriolar coiled-coil protein 110 [Source:HGNC Symbol;Acc:HGNC:24342]
ENSG00000103549	RNF40	2412.29798460211	-0.74525478054894	0.146754293115859	-5.07824857948502	3.80930093419622e-07	2.45897472187289e-06	9810	16	30761745	ring finger protein 40 [Source:HGNC Symbol;Acc:HGNC:16867]
ENSG00000103550	KNOP1	476.586552428384	-0.456494567876795	0.128803735176297	-3.54410970498625	0.000393941289749583	0.00160557219347946	400506	16	19701934	lysine rich nucleolar protein 1 [Source:HGNC Symbol;Acc:HGNC:34404]
ENSG00000103657	HERC1	6076.19122536593	0.405006569592117	0.168360811151737	2.4055869464011	0.0161465092370729	0.0444469016017393	8925	15	63608618	HECT and RLD domain containing E3 ubiquitin protein ligase family member 1 [Source:HGNC Symbol;Acc:HGNC:4867]
ENSG00000103740	ACSBG1	367.411028401356	-5.98849698089527	0.236687706608174	-25.3012590586674	3.09392822025749e-141	1.05771092756536e-138	23205	15	78167468	acyl-CoA synthetase bubblegum family member 1 [Source:HGNC Symbol;Acc:HGNC:29567]
ENSG00000103942	HOMER2	147.986800501953	0.872305141046807	0.259924513720846	3.35599412521608	0.000790802485935856	0.00303490132306471	9455	15	82836946	homer scaffolding protein 2 [Source:HGNC Symbol;Acc:HGNC:17513]
ENSG00000103966	EHD4	1141.68916088304	0.5295905609113	0.160288511736489	3.30398326850733	0.000953215209949057	0.0036037213186514	30844	15	41895939	EH domain containing 4 [Source:HGNC Symbol;Acc:HGNC:3245]
ENSG00000103994	ZNF106	4955.50516140997	0.858908563180641	0.182893684335467	4.69621773054347	2.65023041344591e-06	1.54260857663458e-05	64397	15	42412823	zinc finger protein 106 [Source:HGNC Symbol;Acc:HGNC:12886]
ENSG00000103995	CEP152	399.444700202553	0.67655918024743	0.177348586870902	3.81485520795223	0.000136262805610751	0.000603937482430366	22995	15	48712928	centrosomal protein 152 [Source:HGNC Symbol;Acc:HGNC:29298]
ENSG00000104043	ATP8B4	551.737994882922	0.646040395165657	0.227758687888514	2.83651263165815	0.00456091741657996	0.0146067852312153	79895	15	49858238	ATPase phospholipid transporting 8B4 (putative) [Source:HGNC Symbol;Acc:HGNC:13536]
ENSG00000104047	DTWD1	507.601393581324	0.299342290658995	0.11450509330243	2.61422686123119	0.00894296339396024	0.0264625021836285	56986	15	49620980	DTW domain containing 1 [Source:HGNC Symbol;Acc:HGNC:30926]
ENSG00000104064	GABPB1	2126.28315065951	1.41356703365922	0.115857055622575	12.2009576893112	3.07189541111954e-34	8.85977484151911e-33	2553	15	50275392	GA binding protein transcription factor beta subunit 1 [Source:HGNC Symbol;Acc:HGNC:4074]
ENSG00000104093	DMXL2	2850.54770779227	0.781356766694027	0.273924091270656	2.85245727409201	0.00433826439743712	0.0139634821931067	23312	15	51447711	Dmx like 2 [Source:HGNC Symbol;Acc:HGNC:2938]
ENSG00000104129	DNAJC17	534.63337376771	-0.483292149055779	0.118622324576767	-4.07420905617993	4.61709933330047e-05	0.000221939308034916	55192	15	40765155	DnaJ heat shock protein family (Hsp40) member C17 [Source:HGNC Symbol;Acc:HGNC:25556]
ENSG00000104154	SLC30A4	388.947469995196	0.541894077136579	0.204177333093654	2.65403641494337	0.00795352431664636	0.0239043914522111	7782	15	45479611	solute carrier family 30 member 4 [Source:HGNC Symbol;Acc:HGNC:11015]
ENSG00000104164	BLOC1S6	2477.66245479115	0.928855603444889	0.135341401316526	6.86305590461971	6.74028328301333e-12	6.96296790396704e-11	26258	15	45587123	biogenesis of lysosomal organelles complex 1 subunit 6 [Source:HGNC Symbol;Acc:HGNC:8549]
ENSG00000104205	SGK3	364.535961137931	0.651388843185638	0.159437565477879	4.08554183095587	4.39740768454422e-05	0.000212254392002473	100533105	8	66667596	serum/glucocorticoid regulated kinase family member 3 [Source:HGNC Symbol;Acc:HGNC:10812]
ENSG00000104213	PDGFRL	11.7228401605064	-6.09728021215474	0.917200040597089	-6.64771036009273	2.97687363501897e-11	2.92328762933306e-10	5157	8	17576433	platelet derived growth factor receptor like [Source:HGNC Symbol;Acc:HGNC:8805]
ENSG00000104218	CSPP1	506.276532906306	0.387892398120274	0.153018581369846	2.53493657206727	0.0112467687956664	0.0323281560449425	79848	8	67062426	centrosome and spindle pole associated protein 1 [Source:HGNC Symbol;Acc:HGNC:26193]
ENSG00000104219	ZDHHC2	1951.95765296645	0.852917971151071	0.155236824584773	5.49430184128318	3.92259092641045e-08	2.85643940224834e-07	51201	8	17156029	zinc finger DHHC-type containing 2 [Source:HGNC Symbol;Acc:HGNC:18469]
ENSG00000104221	BRF2	383.847566164278	-1.67569825698442	0.134881907304038	-12.4234472248915	1.94975448317774e-35	5.92318779012764e-34	55290	8	37843268	BRF2, RNA polymerase III transcription initiation factor subunit [Source:HGNC Symbol;Acc:HGNC:17298]
ENSG00000104290	FZD3	109.633752938013	0.762949521936678	0.208008457448532	3.66787740890515	0.000244572389903142	0.00103223639129491	7976	8	28494205	frizzled class receptor 3 [Source:HGNC Symbol;Acc:HGNC:4041]
ENSG00000104320	NBN	3471.21560454874	0.904202849206564	0.241850331718256	3.7386876535688	0.00018498338717868	0.000800637077525548	4683	8	89933336	nibrin [Source:HGNC Symbol;Acc:HGNC:7652]
ENSG00000104331	IMPAD1	2110.43809271988	0.550702857875037	0.112875151023533	4.87886707465156	1.06696938925559e-06	6.53537867666349e-06	54928	8	56957933	inositol monophosphatase domain containing 1 [Source:HGNC Symbol;Acc:HGNC:26019]
ENSG00000104343	UBE2W	1804.68873695051	0.728312994052436	0.162938235228447	4.46987162363277	7.82665598398839e-06	4.23365948163422e-05	55284	8	73780097	ubiquitin conjugating enzyme E2 W [Source:HGNC Symbol;Acc:HGNC:25616]
ENSG00000104368	PLAT	16.7078322958936	-1.51148638106768	0.350674300933009	-4.31022854268532	1.63085912248325e-05	8.45264360227824e-05	5327	8	42175233	plasminogen activator, tissue type [Source:HGNC Symbol;Acc:HGNC:9051]
ENSG00000104388	RAB2A	2915.69397551856	0.420808274952546	0.130607270417345	3.22193606533455	0.00127327544012214	0.00466715972619467	5862	8	60516857	RAB2A, member RAS oncogene family [Source:HGNC Symbol;Acc:HGNC:9763]
ENSG00000104442	ARMC1	1331.43710146593	0.836291297971101	0.119295688892392	7.01023906006747	2.37911263725234e-12	2.54912026824697e-11	55156	8	65602456	armadillo repeat containing 1 [Source:HGNC Symbol;Acc:HGNC:17684]
ENSG00000104447	TRPS1	645.901872864193	1.15033254809668	0.196396616379515	5.85719127601358	4.70760824967799e-09	3.816094705082e-08	7227	8	115408496	transcriptional repressor GATA binding 1 [Source:HGNC Symbol;Acc:HGNC:12340]
ENSG00000104472	CHRAC1	1420.26765342633	0.455240681993519	0.119327528131431	3.81505164082595	0.00013615445743444	0.000603561599000527	54108	8	140511298	chromatin accessibility complex 1 [Source:HGNC Symbol;Acc:HGNC:13544]
[truncated: 8,369 more rows]

## Sheet: Table S2_RV infected - controls
Table S2. Differentially expressed genes between controls and RV infected children according to Deseq2 corrected by age and gender.
[truncated: 8,959 more rows]

## Sheet: Table S2_RV acute - controls
Table S2. Differentially expressed genes between controls and RV acute infected children according to Deseq2 corrected by age and gender.
[truncated: 9,678 more rows]

[truncated: 3 more sheets: Table S2_RV conv. - controls, RV_accute_vs_Vaccinated, RV_convalescent_vs_Vaccinated]
