# Supplementary material for: Host Transcriptomic Response Following Administration of Rotavirus Vaccine in Infants’ Mimics Wild Type Infection
Source: Front Immunol. 2021 Jan 21;11:580219. doi: 10.3389/fimmu.2020.580219 (PMC7859632; doi:10.3389/fimmu.2020.580219)
Supplement: Supplementary Table 3 — Ingenuity canonical pathway analysis of the differentially expressed genes between controls and vaccinated children. The top diseases and functions are indicated as well as a detailed list of pathways specifically related to gastrointestinal and immunological diseases. [file Table_3.xlsx]

## Sheet: Table S3 - IPA
Table S3. Ingenuity canonical pathway analysis of the differentially expressed genes between controls and vaccinated children. The top diseases and functions are indicated as well as a detailed list of pathways specifically related to gastrointestinal and immunological diseases.
Ingenuity canonical pathway analysis ----- TOP DISEASES AND FUNCTIONS
Categories	Molecules in the patway	Molecules DE	Molecules
Connective Tissue Disorders, Inflammatory Disease, Inflammatory Response	41	29	ACAD11,ACVR1C,AGO2,ALDH1A2,ANKRD37,ANKRD44,BBS1,BCKDHA,CCDC151,DHRS13,E4F1,EGLN,Eif2,ERK,FOXB1,FOXH1,GDF9,HGH1,mir-103,mir-130,mir-186,mir-324,MYZAP,PDGFRL,PURA,RNASE4,RNase A,SIX5,SLC7A6OS,Smad,Smad2/3,TRIM44,ZNF337,ZNF511,ZNF771
Nervous System Development and Function, Neurological Disease, Organ Morphology	37	27	ABCC11,C1QTNF12,CAMK1,CD226,ERK1/2,Fgf,FGF13,GABRB3,HAS3,histone deacetylase,ICAM4,Integrin,Lfa-1,LOC102724159/PWP2,MEST,MXD3,OSMR,PNCK,PPM1E,Rab5,RAB4B,RAB5B,RABGEF1,RLN3,SGSM3,SHC3,SLC12A6,SLC9A3,SLC9A5,Smad1/5/8,STX17,TOM1L1,Wnt,WNT2B,ZNF423
Humoral Immune Response, Protein Synthesis, Hematological System Development and Function	37	27	ADRM1,ALT,B3GNT9,C/ebp,CARD14,CGREF1,EXOSC6,FANCA,HOXC4,ICOSLG/LOC102723996,Ifn gamma,Iga,Igg3,IgG2a,IgG2b,IGKC,IL18BP,MAN2C1,MYLK3,NFkB (complex),NPB,P4HA3,PDP2,RNF168,SCGB3A2,SLC3A1,SMCR8,SRCAP,ST6GALNAC2,TAT,TICAM2,TMEM184A,TMIGD3,TNFRSF9,TNFRSF13C
Cardiovascular Disease, Hereditary Disorder, Neurological Disease	37	27	AChR,Akt,ANKS1B,C4BPA,CHRNA5,CHRNE,CP,DCN,DDIT4,ECSCR,FAM3B,GET4,HCST,Hif1,ICAM3,IgG1,KCNA2,KCNA6,KCNB1,LRRC59,MYH11,NEU3,NHEJ1,NRG4,NRG (family),p70 S6k,PI3K (family),PTGDS,RIOX1,RPS6KA,SEMA3D,SOX10,SYCP3,SYNC,SYNM
Neurological Disease, Organismal Injury and Abnormalities, Psychological Disorders	37	27	20s proteasome,26s Proteasome,Alpha tubulin,AP1G2,ATG,ATG10,CASKIN1,EEF2KMT,EXTL2,GABARAP,Hdac,IPPK,JSRP1,KMT2B,LDL-cholesterol,LPCAT3,MAP1B,MAP1LC3B2,NBEAL1,P38 MAPK,PARL,PINK1,POMK,PTPMT1,RAPH1,RBM14-RBM4,SIAH1,SPDYA,TMEM253,TMEM120B,TMEM87A,TUBA1B,TUBA1C,TUBA4B,tubulin (family)
Metabolic Disease, Organismal Injury and Abnormalities, Renal and Urological Disease	34	26	ALOX12B,Atrial Natriuretic Peptide,C19orf44,Calcineurin A,CCDC80,CCDC103,CDKL5,Ck2,ENDOG,GAPDHS,Gi-coupled receptor,HDGFL3,HEXIM1,LRRC4B,MMEL1,Na+,K+ -ATPase,Nos,NPPA,NPPA-AS1,NPR3,NUDT3,PCSK6,Pdgf (complex),phosphatase,PI3K (complex),PP2D1,PPP1R1A,PTPN1,PTPN20,PTPRJ,RN7SK,SH3D19,SIK1/SIK1B,SLC4A5,SLC5A2
Cellular Assembly and Organization, Lipid Metabolism, Molecular Transport	32	25	APOM,CD3EAP,CELA2B,CK1,Creb,CRLF1,CRTAC1,CSDC2,EIF2B2,EME1,ETFBKMT,HNF1A,Holo RNA polymerase II,Hsp70,MED17,NBPF10 (includes others),NRARP,OAZ3,OPN3,P-TEFb,PEPCK,POLR2F,POLR2I,POLR2J2/POLR2J3,PP1 protein complex group,PPP1R16A,PRG4,RAD50,RNA polymerase II,Rnr,RPS17,SLC18A2,SNX21,TAF1L,Vegf
Cell Morphology, Connective Tissue Development and Function, Skeletal and Muscular System Development and Function	32	25	A1BG,ARL5C,BEST1,CEBPA,CEBPZ,CLDN23,CYP3A7,EML5,ENO3,estrogen receptor,FTH1,GCNT4,GLS2,HDAC3,HDL,hemoglobin,Histone h3,Histone h4,Hsp90,IGF1,IL12 (complex),MIRLET7DHG,MTX3,N-cor,NAA60,NPIPB13,Nr1h,NR1I3,Pro-inflammatory Cytokine,PTCD2,RPS4Y1,S100A1,SNED1,TP73,TSSK2
Post-Translational Modification, Protein Degradation, Protein Synthesis	25	21	AP4M1,ARHGEF10,ARPIN/C15orf38-AP3S2,CBS/CBSL,CBWD3/CBWD6,CHADL,collagen,Collagen Alpha1,Collagen type I,Collagen type IV,CTRL,FADD,Ifn,IFN alpha/beta,IFN Beta,IFN type 1,Jnk,MARVELD3,MAVS,Mmp,MMP19,MMP24,PRSS3,PRSS50,RDH12,Serine Protease,SH3BP5,TH2 Cytokine,TKFC,TMED1,TMPRSS9,TMPRSS11E,Tnf (family),TREX1,trypsin
Organismal Injury and Abnormalities, Cell Signaling, Nucleic Acid Metabolism	25	21	ADCY,ADRB,AVPR1A,CHRM3,COG8,DND1,G protein,G protein alpha,G protein alphai,G-protein beta,G-protein gamma,GJB7,GNAL,GNAT2,GNB4,GNG3,GNG10,Gpcr,GPLD1,Gq-coupled receptor,GRIP2,LBH,OPRD1,OPRM1,PDZD7,Pkc(s),PLC,Plc beta,Pld,PSCA,PSMC3IP,S1PR2,SRR,SRXN1,tubulin
Protein Synthesis, Gene Expression, Metabolic Disease	25	21	Alpha catenin,ARPC1A,ARPC1B,CD8,Cg,CRTC3,cytochrome-c oxidase,DNAH11,F Actin,FSH,GOT,Growth hormone,HDL-cholesterol,HSD17B1,Ldh (complex),Lh,Mitochondrial complex 1,MT-TE,MT-TM,MT-TQ,MT-TT,MT-TY,MTMR3,MTTP,NKD1,NR2C2,Pka,PTPase,PTPRCAP,RAG2,SLC5A10,TCTE3,TRPV1,VIL1,ZEB2-AS1
Digestive System Development and Function, Gastrointestinal Disease, Organ Morphology	23	20	ATRIP,BCR (complex),Cdc2,Cdk,CXCR5,Cyclin A,Cyclin D,Cyclin E,DNMT3L,E2f,ERCC5,FAM156A/FAM156B,FEM1A,GPS2,HELB,HOOK2,Keratin,KRT8,KRT73,KRT80,LRRC32,MAP2K1/2,Mapk,MAZ,MKLN1,NDUFS7,PAX6,PMFBP1,RAB8A,Raf,Rb,RPA,Rsk,RSPH10B/RSPH10B2,Sos
Hereditary Disorder, Neurological Disease, Organismal Injury and Abnormalities	23	20	AGAP5 (includes others),APOBEC3D,ATP5MF-PTCD1,B3GNT4,CCDC189,CFAP157,CUL4B,CYB5D1,DCUN1D1,DNAAF1,EIF4A2,EME2,ERICH6,FEN1,GSPT2,HNRNPA1,HSPB1,JMJD4,KYAT3,LBHD1,MATR3,MRPS18C,OBSL1,PAIP1,POC1B,POC1B-GALNT4,PTCD1,RBM6,RBM12B,SARNP,SHMT2,SLTM,SYCE1,ZC3H11A,ZCCHC3
Carbohydrate Metabolism, Molecular Transport, Small Molecule Biochemistry	21	19	ACSS1,ALX3,BCL6,C21orf33/LOC102724023,CCR10,CNR1,D-glucose,DALRD3,endocannabinoid,EPO,GIPR,GNRHR2,GPR39,GPR55,GPR108,GPR146,GRIN3B,HCRTR1,IDI2,Ifi27l2a/Ifi27l2b,KCP,KMT2B,MCF2L2,NMDA Receptor,NPBWR1,PKD1,SLC35G2,SLC46A1,SLC5A2,SLITRK5,SMAD3,TGFB1,TREH,UPK2,ZNF711
Molecular Transport, Organismal Development, Cellular Development	20	18	ACKR4,Alp,AMPK,AREG,ARL2BP,BMP8A,CABP7,CD3,chemokine,CKLF,cytochrome C,DDT,DOC2A,DOC2B,GDF7,GNRH,GPR39,GPR55,Gsk3,HRH2,IgG,Igm,IL1,IL12 (family),Insulin,Interferon alpha,LNPEP,p85 (pik3r),RSPH14,Shc,SLC5A3,SRC (family),STAT,STXBP4,ZACN
Developmental Disorder, Endocrine System Disorders, Cell Cycle	18	17	ABCB9,ACSS2,ACSS3,C21orf33/LOC102724023,CYB561D2,DHRS4,DUSP19,EMC9,GMDS,GPR39,GPR137,GPR146,GTF2E1,HEXA,HNF4A,HNF4G,HYI,IDI2-AS1,KLK14,LTB4R2,MRPL22,NEURL2,ORMDL2,PRICKLE4,PXR ligand-PXR-Retinoic acid-RXRÎ±,SDR39U1,SHBG,SLC37A4,SRSF11,SSTR1,SSTR4,SYNJ2BP,TAF6,TIMM23B,TMEM236
Connective Tissue Disorders, Developmental Disorder, Gastrointestinal Disease	17	16	ADNP,AGMAT,ALG9,ASPHD1,BRI3BP,C1orf56,CNNM2,CNNM3,DEPP1,ELOVL1,EMC6,EMC10,FERMT2,GATA1,HSD17B12,LRRC8A,LRRC8E,miR-1-3p (and other miRNAs w/seed GGAAUGU),MLEC,PEX10,PGAM2,RANGRF,RFT1,RSPH9,SLC44A1,SMPD4,SREBF1,TCTN3,TLCD2,TMEM214,TMEM120B,TMTC3,TRIM25,TRIM56,ZNF264
Developmental Disorder, Hereditary Disorder, Metabolic Disease	17	16	BOC,CALN1,CLC,CLMN,CREB1,CXorf58,DCAF4,DLEC1,GDE1,GFM1,HOTAIRM1,HSPA9,HSPD1,IFI44,KLHL33,LOC645166,LONP1,LRRC32,MCTP1,mir-130,MT-ATP6,MT-ND5,MT-ND6,NHSL2,PARP14,PLA2G15,PLGLB1/PLGLB2,RPS6KA5,SDHAF2,SERINC5,STAT3,STPG3,tretinoin,YPEL1,ZNF775
Cell Cycle, Nervous System Development and Function, Cancer	15	15	ANKRD30BL,ANKRD33B,ANKUB1,ARHGEF38,ATXN7L3B,BSG,C12orf57,CAND1,CBY1,CEP72,CLASP1,DCTN1,EPB41L4A,FBXW7,IBTK,KLHL15,P2RX5-TAX1BP3,PPP1CA,PPT2-EGFL8,PTP4A2,RPL35,SLC7A6,SOGA1,SPAG17,SPARC,SPATA21,SRPK1,SRPK2,TLDC2,TMC5,TMEM53,TRIM25,TUBB3,USP22,YWHAB
Cellular Movement, Dermatological Diseases and Conditions, Infectious Diseases	15	15	APH-1,APH1B,APP,BCL2L13,BNIP1,C6orf201,C9orf43,CCDC107,CRB2,DPCD,FAM151A,GABARAPL2,GAK,LETM2,LUC7L2,MROH8,NCSTN,PIBF1,PPP6R2,PSENEN,PTTG2,PUS7L,RPAP3,RUVBL2,SLC7A1,SMIM11A,SYNE3,TMA7,TMEM86B,TRAP1,TRIM41,TSNAX,TSNAXIP1,VAMP3,VCL
Amino Acid Metabolism, Small Molecule Biochemistry, Molecular Transport	15	15	CALML4,CCDC134,CLCC1,FBXL20,FUS,GLUD1,GPR107,GPR108,GPR37L1,HCN1,KIT,KLHL11,MAGT1,MC4R,MLEC,MTOR,MTSS1L,Otub1,OTUD7A,SFT2D3,SGK494,SLC12A2,SLC36A1,SLC6A9,SLC9B1,STT3B,TCTN1,TMEM216,TRAPPC5,TTI2,UBC,USP44,USP9Y,YPEL1,ZDHHC20
Cell-To-Cell Signaling and Interaction, Nervous System Development and Function, Cell Death and Survival	15	15	AMT,ANKS1B,APEX2,APP,Ca2+,calpain,CDK2,CDK5R2,CUL9,DFFB,endocannabinoid,FBXL20,FCN2,ganglioside GT1,GIMAP5,KIAA1841,LSMEM1,LSMEM2,MTFMT,MVB12A,myo-inositol,NACA2,NICN1,NUPR1,PLEKHM3,PP2D1,PRPF40B,Rbx1,SET,SLC16A7,SLC24A4,SNRNP35,TNS3,UBB,ZC2HC1B
Cell Morphology, Connective Tissue Development and Function, Skeletal and Muscular System Development and Function	15	15	ALKBH7,C14orf178,CAPN12,CCDC174,CCNH,CDH13,CENPN,CENPP,CPSF4L,EEF2K,ESR1,FAM184B,GOLGA6L9 (includes others),GPAM,GTF2H2,H19,HIST2H2BF,Igf,IGF1R,IGFBP2,KAT5,KLC3,LOC283038,mir-140,MRPL30,NFYB,PDCD5,RBMS3,RIOX1,RPS26,SAMD11,SETX,SLC23A3,SNORA72,TMEM87A
Cellular Assembly and Organization, Cellular Function and Maintenance, Cancer	15	15	ADAM12,ARHGEF39,CBWD5,cldn,CLDN2,CLDN10,CLDN11,CLDN22,CLDN23,DVL2,EGF,FGFR1,gelatinase,GRB2,HAS3,KLB,KMT2B,LAX1,LCTL,MAFA,MLLT1,MVB12A,NOXO1,RFFL,RNF43,ROM1,RP1L1,RUSC1-AS1,SHC3,SHC4,SLC12A7,TOM1L1,TUB,UBE2E1,WDR5
Cell Signaling, Nucleic Acid Metabolism, Small Molecule Biochemistry	15	15	ADGRA2,B3GAT2,CHST10,CNTD1,CNTNAP3B,EGFR ligand,endocannabinoid,ERBB2,ethanol,FLJ37035,Gpcr,GPR3,GPR35,GPR39,GPR55,GPR75,GPR146,HCAR1,LRRC75A,MC5R,MCHR1,Mmp,MMP26,NPBWR1,NPBWR2,NPFFR2,NPS,NTNG1,PCNX1,PMCH,RHOU,TACR3,TLR7,TMEM255B,UQCC3

## Sheet: Table S3 - Gastroint. Immune
Table S3. Ingenuity canonical pathway analysis of the differentially expressed genes between controls and vaccinated children. The top diseases and functions are indicated as well as a detailed list of pathways specifically related to gastrointestinal and immunological diseases.
Pathways associated with Gastrointestinal Disease and Immune Response ---- CATEGORIES
Categories	Diseases or Functions Annotation	P-value	Predicted Activation State	Activation z-score	Molecules	# Molecules
Gastrointestinal Disease, Inflammatory Disease, Organismal Injury and Abnormalities	Acute appendicitis	0.000331			GABRB3,OPRD1,OPRM1	3
Cancer, Gastrointestinal Disease, Organismal Injury and Abnormalities	Digestive organ tumor	0.000861		-0.986	A1BG,AAK1,ABCB9,ABCC11,ABHD16B,ACAD11,ACSBG1,ACSS3,ACVR1C,ADIRF,ADRM1,ADSL,AGAP5 (includes others),AGO2,AKAP2,ALDH1A2,ALG10B,ALOX12B,ALPK2,ALX3,AMN,AMT,ANGPTL6,ANKRD18A,ANKRD23,ANKRD30BL,ANKRD33B,ANKRD37,ANKRD44,ANKS1B,ANKUB1,AP1G2,AP4M1,APOBEC3D,AREG,ARHGEF10,ARHGEF18,ARHGEF38,ARPC1A,ARPC1B,ASMTL-AS1,ASPHD1,ATF7IP,ATG10,ATP6V1C2,ATRIP,ATXN7L3B,AVPR1A,B3GAT2,B3GNT4,B3GNT9,BBS1,BCKDHA,BEST1,BMP8A,…	566
Endocrine System Disorders, Gastrointestinal Disease, Metabolic Disease, Neurological Disease, Organismal Injury and Abnormalities	Diabetic polyneuropathy	0.00313			OPRM1,TRPV1	2
Gastrointestinal Disease, Organismal Injury and Abnormalities	Fecal incontinence	0.00313			OPRD1,OPRM1	2
Endocrine System Disorders, Gastrointestinal Disease, Inflammatory Disease, Inflammatory Response, Organismal Injury and Abnormalities	Acute pancreatitis	0.00408			MIF,OPRD1,OPRM1,PTPN1,TRPV1	5
Gastrointestinal Disease, Inflammatory Disease, Inflammatory Response, Organismal Injury and Abnormalities	Inflammation of stomach	0.00504		0.218	CHRM3,HRH2,MAVS,RAG2,TOP3B,TREX1	6
Gastrointestinal Disease	Abdominal distension	0.00613			HOXA2,OPRD1,OPRM1	3
Gastrointestinal Disease	Postoperative nausea and vomiting	0.00843			CHRM3,GABRB3,GRIN3B,OPRD1,OPRM1	5
Cell Morphology, Digestive System Development and Function, Gastrointestinal Disease, Hepatic System Development and Function, Hepatic System Disease, Organ Morphology, Organismal Development, Organismal Injury and Abnormalities, Tissue Morphology	Abnormal morphology of hepatocytes	0.00982			CBS/CBSL,CEBPA,CP,ERCC5,HEXA,HNF1A,KRT8,MAN2C1	8
Gastrointestinal Disease	Nausea	0.0132			CHRM3,CHRNA5,CHRNE,GABRB3,GRIN3B,HRH2,HTR2B,OPRD1,OPRM1	9
Gastrointestinal Disease, Infectious Diseases, Inflammatory Disease, Inflammatory Response, Organismal Injury and Abnormalities, Respiratory Disease	The common cold	0.0139			CHRM3,GRIN3B,HRH2,OPRD1,OPRM1	5
Gastrointestinal Disease, Metabolic Disease, Neurological Disease	Mitochondrial neurogastrointestinal syndrome	0.0147			MT-TW,SCO2	2
Gastrointestinal Disease, Organismal Injury and Abnormalities	Diarrhea	0.0176	Increased	2.219	CHRM3,KRT8,MTTP,OPRD1,OPRM1,RAB8A,RAG2,SLC9A3	8
Gastrointestinal Disease, Organismal Injury and Abnormalities, Reproductive System Disease, Skeletal and Muscular Disorders	Rectal prolapse	0.0176		1.982	KRT8,MGAT2,RAG2,RAPH1	4
Cancer, Gastrointestinal Disease, Organismal Injury and Abnormalities	Digestive system cancer	0.0177		-0.896	A1BG,AAK1,ABCB9,ABCC11,ABHD16B,ACSBG1,ACSS3,ACVR1C,ADIRF,ADRM1,ADSL,AGAP5 (includes others),AGO2,AKAP2,ALDH1A2,ALG10B,ALOX12B,ALPK2,ALX3,AMN,AMT,ANGPTL6,ANKRD23,ANKRD33B,ANKRD44,ANKS1B,ANKUB1,AP1G2,AP4M1,APOBEC3D,AREG,ARHGEF10,ARHGEF18,ARHGEF38,ARPC1A,ARPC1B,ASMTL-AS1,ASPHD1,ATF7IP,ATG10,ATP6V1C2,ATRIP,ATXN7L3B,AVPR1A,B3GAT2,B3GNT4,B3GNT9,BBS1,BCKDHA,BEST1,BMP8A,BOC,C10orf95,C11orf65,C14orf39,C16…	517
Digestive System Development and Function, Gastrointestinal Disease	Abnormal morphology of midgut	0.0216			AREG,CXCR5,ERCC5,IGKC,MAN2C1,NKD1,RAB8A,SLC9A3,TP73	9
Cancer, Endocrine System Disorders, Gastrointestinal Disease, Organismal Injury and Abnormalities	Islets of Langerhans hyperplasia	0.0241		1	CCDC80,NEU3,PTPN1,TOP3B	4
Gastrointestinal Disease, Organismal Injury and Abnormalities	Irritable bowel syndrome with diarrhea	0.0262			OPRD1,OPRM1	2
Gastrointestinal Disease	Vomiting	0.027			CHRM3,CHRNA5,CHRNE,GABRB3,GRIN3B,HRH2,HTR2B,OPRD1,OPRM1	9
Gastrointestinal Disease, Organismal Injury and Abnormalities	Irritable bowel syndrome	0.029			CHRM3,GABRB3,HRH2,OPRD1,OPRM1	5
Cancer, Gastrointestinal Disease, Organismal Injury and Abnormalities	Gastrointestinal adenocarcinoma	0.0299			A1BG,AAK1,ABCB9,ABCC11,ABHD16B,ACSBG1,ACSS3,ACVR1C,ADRM1,ADSL,AGAP5 (includes others),AKAP2,ALDH1A2,ALG10B,ALOX12B,ALPK2,ALX3,AMN,AMT,ANGPTL6,ANKRD23,ANKRD33B,ANKRD44,ANKS1B,ANKUB1,AP1G2,AP4M1,APOBEC3D,AREG,ARHGEF10,ARHGEF18,ARHGEF38,ARPC1A,ARPC1B,ASMTL-AS1,ASPHD1,ATF7IP,ATG10,ATP6V1C2,ATRIP,ATXN7L3B,AVPR1A,B3GAT2,B3GNT4,B3GNT9,BBS1,BCKDHA,BEST1,BOC,C10orf95,C11orf65,C14orf39,C16orf46,C19orf44,C1…	443
Cancer, Gastrointestinal Disease, Organismal Injury and Abnormalities	Gastrointestinal carcinoma	0.0308			A1BG,AAK1,ABCB9,ABCC11,ABHD16B,ACSBG1,ACSS3,ACVR1C,ADRM1,ADSL,AGAP5 (includes others),AGO2,AKAP2,ALDH1A2,ALG10B,ALOX12B,ALPK2,ALX3,AMN,AMT,ANGPTL6,ANKRD23,ANKRD33B,ANKRD44,ANKS1B,ANKUB1,AP1G2,AP4M1,APOBEC3D,AREG,ARHGEF10,ARHGEF18,ARHGEF38,ARPC1A,ARPC1B,ASMTL-AS1,ASPHD1,ATF7IP,ATG10,ATP6V1C2,ATRIP,ATXN7L3B,AVPR1A,B3GAT2,B3GNT4,B3GNT9,BBS1,BCKDHA,BEST1,BOC,C10orf95,C11orf65,C14orf39,C16orf46,C19orf…	452
Digestive System Development and Function, Gastrointestinal Disease, Organ Morphology, Organismal Development, Organismal Injury and Abnormalities	Abnormal morphology of split tongue	0.0327			HOXA2	1
Dental Disease, Developmental Disorder, Gastrointestinal Disease, Hereditary Disorder, Organismal Injury and Abnormalities	Amelogenesis imperfecta type IB	0.0327			ENAM	1
Dental Disease, Developmental Disorder, Gastrointestinal Disease, Hereditary Disorder, Organismal Injury and Abnormalities	Amelogenesis imperfecta type IC	0.0327			ENAM	1
Endocrine System Disorders, Gastrointestinal Disease, Hereditary Disorder, Metabolic Disease, Organismal Injury and Abnormalities	Autosomal dominant maturity onset diabetes of the young type 3	0.0327			HNF1A	1
Connective Tissue Disorders, Developmental Disorder, Gastrointestinal Disease, Hereditary Disorder, Neurological Disease, Organismal Injury and Abnormalities, Skeletal and Muscular Disorders	Bowen-Conradi syndrome	0.0327			EMG1	1
Cancer, Gastrointestinal Disease, Organismal Injury and Abnormalities	Colonic serrated polyposis	0.0327			RNF43	1
Developmental Disorder, Gastrointestinal Disease, Hereditary Disorder, Organismal Injury and Abnormalities	Congenital secretory sodium diarrhea type 8	0.0327			SLC9A3	1
Gastrointestinal Disease, Organismal Injury and Abnormalities	Damage of tongue	0.0327			TREX1	1
Endocrine System Disorders, Gastrointestinal Disease, Organismal Injury and Abnormalities	Dysplasia of exocrine region of pancreas	0.0327			KRT8	1
Cancer, Gastrointestinal Disease, Hepatic System Disease, Hereditary Disorder, Organismal Injury and Abnormalities	Familial hepatic adenomas	0.0327			HNF1A	1
Endocrine System Disorders, Gastrointestinal Disease, Organismal Injury and Abnormalities	Fibrosis of exocrine region of pancreas	0.0327			KRT8	1
Connective Tissue Disorders, Developmental Disorder, Gastrointestinal Disease, Organismal Development, Organismal Injury and Abnormalities, Skeletal and Muscular Disorders	Frontonasal dysplasia type 1	0.0327			ALX3	1
Connective Tissue Disorders, Dental Disease, Digestive System Development and Function, Gastrointestinal Disease, Organismal Development, Organismal Injury and Abnormalities, Skeletal and Muscular Disorders, Skeletal and Muscular System Development and Function, Tissue Morphology	Hypercellularity of periodontal ligament	0.0327			DCN	1
Cancer, Hematological Disease, Immunological Disease, Organismal Injury and Abnormalities	Leukemic transformation of granulomonocytic cells	0.00313			CEBPA,MLLT1	2
Immunological Disease, Inflammatory Disease, Organismal Injury and Abnormalities, Respiratory Disease	Allergic rhinitis	0.00565			CHRM3,HRH2,HTR2B,OPRD1,OPRM1,PTGDS,TRPV1	7
Hematological System Development and Function, Humoral Immune Response, Lymphoid Tissue Structure and Development, Tissue Morphology	Quantity of naive B cells	0.00998			IKZF3,RAG2	2
Cell Morphology, Hematological System Development and Function, Hypersensitivity Response, Immunological Disease, Inflammatory Response	Abnormal morphology of mast cells	0.0118			NDST2,PTGDS,RABGEF1	3
Cancer, Hematological Disease, Immunological Disease, Organismal Injury and Abnormalities	Leukemic transformation	0.0142			CEBPA,MLLT1,U2AF1/U2AF1L5	3
Cell Death and Survival, Cell Morphology, Immunological Disease, Lymphoid Tissue Structure and Development	Loss of natural killer cells	0.0201			MAVS,TNFRSF9	2
Cell-mediated Immune Response, Cellular Development, Cellular Function and Maintenance, Cellular Growth and Proliferation, Embryonic Development, Hematological System Development and Function, Hematopoiesis, Lymphoid Tissue Structure and Development, Organ Development, Organismal Development, Tissue Development	Differentiation of pre-T lymphocytes	0.0262			CEBPA,MYH11,RAG2	3
Cell Morphology, Hematopoiesis, Humoral Immune Response, Immunological Disease, Lymphoid Tissue Structure and Development	Abnormal morphology of transitional B lymphocytes	0.0262			PTPRJ,TNFRSF13C	2
Hematological System Development and Function, Humoral Immune Response, Lymphoid Tissue Structure and Development, Tissue Morphology	Quantity of B-2 lymphocytes	0.0265		0.152	HNF1A,PTPRJ,RAG2,TNFRSF13C	4
Hematological System Development and Function, Hematopoiesis, Immune Cell Trafficking, Inflammatory Response, Tissue Development	Accumulation of myeloblasts	0.0265			CEBPA	1
Cell-To-Cell Signaling and Interaction, Hematological System Development and Function, Immune Cell Trafficking, Inflammatory Response	Activation of suppressor T lymphocytes	0.0265			HRH2	1
Connective Tissue Disorders, Dermatological Diseases and Conditions, Hereditary Disorder, Immunological Disease, Inflammatory Disease, Organismal Injury and Abnormalities, Skeletal and Muscular Disorders	Chilblain lupus 1	0.0265			TREX1	1
Cancer, Cellular Growth and Proliferation, Hematological Disease, Immunological Disease, Organismal Injury and Abnormalities	Colony formation of T-cell non-Hodgkin lymphoma	0.0265			DCN	1
Hereditary Disorder, Immunological Disease, Organismal Injury and Abnormalities	Common variable immunodeficiency type 4	0.0265			TNFRSF13C	1
Developmental Disorder, Hereditary Disorder, Immunological Disease, Metabolic Disease, Neurological Disease, Organismal Injury and Abnormalities, Skeletal and Muscular Disorders	Congenital myasthenic syndrome associated with acetylcholine receptor deficiency type 4C	0.0265			CHRNE	1
Developmental Disorder, Hereditary Disorder, Immunological Disease, Neurological Disease, Organismal Injury and Abnormalities, Skeletal and Muscular Disorders	Familial infantile myasthenia type 1	0.0265			CHRNE	1
Developmental Disorder, Hereditary Disorder, Immunological Disease, Neurological Disease, Organismal Injury and Abnormalities, Skeletal and Muscular Disorders	Fast-channel congenital myasthenic syndrome 4B	0.0265			CHRNE	1
