# Supplementary material for: Host Transcriptomic Response Following Administration of Rotavirus Vaccine in Infants’ Mimics Wild Type Infection
Source: Front Immunol. 2021 Jan 21;11:580219. doi: 10.3389/fimmu.2020.580219 (PMC7859632; doi:10.3389/fimmu.2020.580219)
Supplement: Supplementary Table 4 — KEGG pathway enrichment analysis of the differentially expressed genes between controls and vaccinated children. [file Table_4.xlsx]

## Sheet: Table S4
Table S4. Gene Ontology pathway enrichment analysis of the differentially expressed genes between controls and vaccinated children.
Gene Ontology pathway analysis / PANTHER GO-Slim Biological Process	over/under	fold Enrichment	P-value	FDR
mRNA 3'-end processing (GO:0031124)	+	2.18	4.68E-03	1.97E-02
meiosis (GO:0007126)	+	2.09	6.89E-04	4.10E-03
protein methylation (GO:0006479)	+	2.02	4.04E-03	1.76E-02
chromosome segregation (GO:0007059)	+	1.88	3.68E-04	2.64E-03
mitosis (GO:0007067)	+	1.73	3.04E-06	3.53E-05
regulation of cell cycle (GO:0051726)	+	1.72	2.88E-05	2.93E-04
DNA repair (GO:0006281)	+	1.59	9.43E-04	5.23E-03
cytokinesis (GO:0000910)	+	1.53	6.54E-03	2.57E-02
mRNA processing (GO:0006397)	+	1.48	1.02E-03	5.51E-03
protein targeting (GO:0006605)	+	1.47	7.13E-03	2.76E-02
protein localization (GO:0008104)	+	1.40	3.15E-05	3.08E-04
cellular protein modification process (GO:0006464)	+	1.40	3.54E-07	5.40E-06
DNA metabolic process (GO:0006259)	+	1.39	4.65E-04	3.15E-03
organelle organization (GO:0006996)	+	1.30	1.40E-06	1.70E-05
protein transport (GO:0015031)	+	1.30	2.11E-04	1.72E-03
intracellular protein transport (GO:0006886)	+	1.30	3.47E-04	2.64E-03
cell cycle (GO:0007049)	+	1.28	5.89E-04	3.78E-03
RNA metabolic process (GO:0016070)	+	1.26	1.03E-06	1.47E-05
cellular component biogenesis (GO:0044085)	+	1.25	1.14E-03	6.03E-03
vesicle-mediated transport (GO:0016192)	+	1.23	3.56E-03	1.61E-02
transcription	+	1.22	1.24E-03	6.42E-03
nucleobase-containing compound metabolic process (GO:0006139)	+	1.22	1.87E-08	3.81E-07
transcription from RNA polymerase II promoter (GO:0006366)	+	1.21	5.40E-03	2.23E-02
catabolic process (GO:0009056)	+	1.21	5.55E-04	3.66E-03
nitrogen compound metabolic process (GO:0006807)	+	1.21	1.79E-07	2.91E-06
response to stress (GO:0006950)	+	1.21	1.28E-02	4.79E-02
phosphate-containing compound metabolic process (GO:0006796)	+	1.20	9.19E-05	8.01E-04
protein metabolic process (GO:0019538)	+	1.20	1.34E-04	1.13E-03
biosynthetic process (GO:0009058)	+	1.20	5.97E-05	5.40E-04
primary metabolic process (GO:0044238)	+	1.19	2.38E-12	7.27E-11
cellular component organization or biogenesis (GO:0071840)	+	1.18	4.49E-05	4.21E-04
metabolic process (GO:0008152)	+	1.18	1.98E-14	1.21E-12
cellular component organization (GO:0016043)	+	1.17	3.53E-04	2.61E-03
transport (GO:0006810)	+	1.16	1.44E-03	7.16E-03
localization (GO:0051179)	+	1.13	3.56E-03	1.58E-02
cellular process (GO:0009987)	+	1.06	1.40E-03	7.13E-03
Unclassified (UNCLASSIFIED)	-	.96	6.47E-03	2.59E-02
biological regulation (GO:0065007)	-	.88	7.88E-04	4.58E-03
regulation of biological process (GO:0050789)	-	.86	4.40E-04	3.06E-03
signal transduction (GO:0007165)	-	.85	2.76E-04	2.17E-03
cell communication (GO:0007154)	-	.83	6.85E-06	7.60E-05
response to stimulus (GO:0050896)	-	.80	3.36E-08	6.32E-07
developmental process (GO:0032502)	-	.78	1.04E-05	1.10E-04
cell differentiation (GO:0030154)	-	.73	1.68E-03	8.19E-03
system development (GO:0048731)	-	.69	9.19E-04	5.22E-03
synaptic transmission (GO:0007268)	-	.69	1.96E-03	9.36E-03
cell surface receptor signaling pathway (GO:0007166)	-	.67	1.73E-09	3.85E-08
single-multicellular organism process (GO:0044707)	-	.66	2.80E-13	1.14E-11
multicellular organismal process (GO:0032501)	-	.66	1.05E-13	5.11E-12
mesoderm development (GO:0007498)	-	.65	3.08E-03	1.42E-02
system process (GO:0003008)	-	.60	1.85E-11	4.51E-10
ectoderm development (GO:0007398)	-	.59	2.32E-03	1.09E-02
cell-cell signaling (GO:0007267)	-	.58	1.38E-07	2.40E-06
neurological system process (GO:0050877)	-	.56	1.37E-12	4.78E-11
cell adhesion (GO:0007155)	-	.52	1.29E-06	1.75E-05
biological adhesion (GO:0022610)	-	.52	1.29E-06	1.66E-05
pattern specification process (GO:0007389)	-	.49	5.50E-03	2.24E-02
cell-cell adhesion (GO:0016337)	-	.46	6.12E-04	3.83E-03
G-protein coupled receptor signaling pathway (GO:0007186)	-	.43	1.31E-11	3.56E-10
segment specification (GO:0007379)	-	.39	4.47E-03	1.91E-02
sensory perception (GO:0007600)	-	.32	1.24E-15	1.01E-13
neuron-neuron synaptic transmission (GO:0007270)	-	.32	6.85E-04	4.18E-03
fertilization (GO:0009566)	-	.30	1.05E-02	4.00E-02
sensory perception of chemical stimulus (GO:0007606)	-	.08	3.49E-23	8.51E-21
sensory perception of smell (GO:0007608)	-	.04	6.09E-23	7.43E-21
