# Supplementary material for: Host Transcriptomic Response Following Administration of Rotavirus Vaccine in Infants’ Mimics Wild Type Infection
Source: Front Immunol. 2021 Jan 21;11:580219. doi: 10.3389/fimmu.2020.580219 (PMC7859632; doi:10.3389/fimmu.2020.580219)
Supplement: Supplementary Table 5 — GO pathway enrichment analysis of the differentially expressed genes between controls and vaccinated children. [file Table_5.xlsx]

## Sheet: Table S5
Table S5. KEGG (Kyoto Encyclopedia of Genes and Genomes) Pathway enrichment analysis of the differentially expressed genes between controls and vaccinated children.
Pathway ID	Pathway Description	N	DE	FDR
hsa01100	Metabolic pathways	1241	465	1.06101467452256e-41
hsa04141	Protein processing in endoplasmic reticulum	164	91	4.06332124260283e-22
hsa04120	Ubiquitin mediated proteolysis	135	75	1.5626585729706e-18
hsa04144	Endocytosis	244	109	8.87233895839723e-17
hsa04140	Autophagy - animal	127	67	3.36616831263556e-15
hsa05169	Epstein-Barr virus infection	196	90	5.35730769383211e-15
hsa04071	Sphingolipid signaling pathway	117	63	6.19941139664514e-15
hsa03015	mRNA surveillance pathway	88	50	2.33606252895779e-13
hsa04068	FoxO signaling pathway	130	65	2.36099417420066e-13
hsa04714	Thermogenesis	201	87	9.38472425066518e-13
hsa05203	Viral carcinogenesis	180	80	1.42429643253319e-12
hsa05165	Human papillomavirus infection	317	121	1.95530720524089e-12
hsa04218	Cellular senescence	157	72	2.89212957448632e-12
hsa01521	EGFR tyrosine kinase inhibitor resistance	79	45	3.21756207308337e-12
hsa04910	Insulin signaling pathway	136	65	3.27218158402674e-12
hsa05210	Colorectal cancer	86	47	8.09500043071207e-12
hsa01522	Endocrine resistance	95	50	1.14924285951815e-11
hsa04722	Neurotrophin signaling pathway	119	58	1.7172354277869e-11
hsa04150	mTOR signaling pathway	150	68	2.19516388861983e-11
hsa04070	Phosphatidylinositol signaling system	97	50	3.13528067680574e-11
hsa05167	Kaposi's sarcoma-associated herpesvirus infection	183	78	3.43827176947767e-11
hsa03040	Spliceosome	131	61	5.87320657965211e-11
hsa05200	Pathways in cancer	522	171	2.25379043000761e-10
hsa05016	Huntington's disease	175	73	4.68027004917245e-10
hsa05010	Alzheimer's disease	153	66	5.83112298800419e-10
hsa05166	HTLV-I infection	252	95	9.41540716868188e-10
hsa04066	HIF-1 signaling pathway	100	48	1.76523735003225e-09
hsa04114	Oocyte meiosis	122	55	2.21216199005913e-09
hsa05225	Hepatocellular carcinoma	167	69	2.24225912989582e-09
hsa05211	Renal cell carcinoma	69	37	2.66978401886587e-09
hsa05215	Prostate cancer	95	46	2.67705152360378e-09
hsa00562	Inositol phosphate metabolism	72	38	2.96385428718825e-09
hsa05220	Chronic myeloid leukemia	75	39	3.2308743998498e-09
hsa03013	RNA transport	166	68	4.46229394664557e-09
hsa05168	Herpes simplex infection	176	71	4.48939572772174e-09
hsa04210	Apoptosis	137	59	4.99925765428106e-09
hsa04012	ErbB signaling pathway	85	42	6.02580720714294e-09
hsa04660	T cell receptor signaling pathway	100	47	6.12481507271837e-09
hsa04919	Thyroid hormone signaling pathway	116	52	7.60321541531147e-09
hsa01524	Platinum drug resistance	72	37	1.23334618475844e-08
hsa04932	Non-alcoholic fatty liver disease (NAFLD)	145	60	2.25621292606537e-08
hsa04931	Insulin resistance	107	48	2.74183697149061e-08
hsa04211	Longevity regulating pathway	89	42	3.32741917113576e-08
hsa04662	B cell receptor signaling pathway	69	35	4.66021738586909e-08
hsa00230	Purine metabolism	171	67	4.67484039583759e-08
hsa04668	TNF signaling pathway	106	47	5.92417324898481e-08
hsa04152	AMPK signaling pathway	119	51	6.43508589971357e-08
hsa05212	Pancreatic cancer	74	36	1.18920160247466e-07
hsa03018	RNA degradation	77	37	1.19526752312922e-07
hsa05205	Proteoglycans in cancer	199	74	1.21010795814139e-07
hsa04625	C-type lectin receptor signaling pathway	102	45	1.34415029598293e-07
hsa03440	Homologous recombination	41	24	1.82330964493901e-07
hsa04371	Apelin signaling pathway	136	55	2.11758379288273e-07
hsa04530	Tight junction	170	65	2.13086469517811e-07
hsa05213	Endometrial cancer	58	30	2.40687961671435e-07
hsa04510	Focal adhesion	199	73	2.72789850858781e-07
hsa00240	Pyrimidine metabolism	101	44	2.85830909072174e-07
hsa04010	MAPK signaling pathway	294	99	3.04650988922828e-07
hsa04110	Cell cycle	124	51	3.09236267144466e-07
hsa05223	Non-small cell lung cancer	65	32	4.1909891292724e-07
hsa05214	Glioma	71	34	4.25525556819422e-07
hsa05161	Hepatitis B	142	56	4.42429599281541e-07
hsa04621	NOD-like receptor signaling pathway	163	62	4.95393743045845e-07
hsa03460	Fanconi anemia pathway	54	28	5.64225513410008e-07
hsa04914	Progesterone-mediated oocyte maturation	97	42	6.44446197057416e-07
hsa04151	PI3K-Akt signaling pathway	348	112	7.14471627440518e-07
hsa04728	Dopaminergic synapse	131	52	8.85363103673923e-07
hsa03022	Basal transcription factors	41	23	9.3564498541271e-07
hsa04720	Long-term potentiation	67	32	9.93385875909611e-07
hsa04137	Mitophagy - animal	64	31	9.94145091710117e-07
hsa03020	RNA polymerase	31	19	1.31928983838686e-06
hsa04611	Platelet activation	119	48	1.3301479330158e-06
hsa04213	Longevity regulating pathway - multiple species	62	30	1.5217215342416e-06
hsa04922	Glucagon signaling pathway	100	42	1.7129456691666e-06
hsa05012	Parkinson's disease	117	47	1.95548100745035e-06
hsa04917	Prolactin signaling pathway	69	32	2.2328745293442e-06
hsa04810	Regulation of actin cytoskeleton	206	72	2.61181018879855e-06
hsa04921	Oxytocin signaling pathway	149	56	2.66210321344348e-06
hsa00510	N-Glycan biosynthesis	49	25	3.3201228040132e-06
hsa05152	Tuberculosis	175	63	3.55197621699124e-06
hsa05224	Breast cancer	147	55	3.81335142828805e-06
hsa04926	Relaxin signaling pathway	130	50	4.16415170922257e-06
hsa04130	SNARE interactions in vesicular transport	33	19	4.92784415588072e-06
hsa04390	Hippo signaling pathway	153	56	6.79243404139662e-06
hsa04261	Adrenergic signaling in cardiomyocytes	143	53	7.78725920579805e-06
hsa05131	Shigellosis	63	29	7.90471748124507e-06
hsa00520	Amino sugar and nucleotide sugar metabolism	48	24	8.17021799258706e-06
hsa04310	Wnt signaling pathway	144	53	9.82085429161201e-06
hsa00564	Glycerophospholipid metabolism	96	39	1.02750896687242e-05
hsa00563	Glycosylphosphatidylinositol (GPI)-anchor biosynthesis	24	15	1.26006640495525e-05
hsa04136	Autophagy - other	32	18	1.36674230210536e-05
hsa05034	Alcoholism	142	52	1.39600239370703e-05
hsa05202	Transcriptional misregulation in cancer	175	61	1.59754435175511e-05
hsa04022	cGMP-PKG signaling pathway	157	56	1.63363209958193e-05
hsa05231	Choline metabolism in cancer	98	39	1.81906296847517e-05
hsa03050	Proteasome	44	22	1.93475606117319e-05
hsa04520	Adherens junction	72	31	2.07337544158562e-05
hsa05222	Small cell lung cancer	92	37	2.23753136181515e-05
hsa04933	AGE-RAGE signaling pathway in diabetic complications	99	39	2.39639440123805e-05
hsa04215	Apoptosis - multiple species	33	18	2.41549176592609e-05
hsa04014	Ras signaling pathway	230	75	2.72464893620865e-05
hsa04550	Signaling pathways regulating pluripotency of stem cells	138	50	2.80487829709797e-05
hsa04216	Ferroptosis	39	20	2.86394071775922e-05
hsa04146	Peroxisome	83	34	3.01126273719612e-05
hsa04330	Notch signaling pathway	48	23	3.03521734030521e-05
hsa04934	Cushing's syndrome	153	54	3.2065030392924e-05
hsa04659	Th17 cell differentiation	104	40	3.63942031812806e-05
hsa05160	Hepatitis C	129	47	4.08342957702827e-05
hsa05221	Acute myeloid leukemia	65	28	5.06577167876267e-05
hsa05230	Central carbon metabolism in cancer	65	28	5.06577167876267e-05
hsa04142	Lysosome	123	45	5.24073778448468e-05
hsa04145	Phagosome	145	51	5.79544283300964e-05
hsa04370	VEGF signaling pathway	59	26	5.82320759527008e-05
hsa03008	Ribosome biogenesis in eukaryotes	96	37	6.65033673639156e-05
hsa00600	Sphingolipid metabolism	47	22	7.03545588591751e-05
hsa01212	Fatty acid metabolism	47	22	7.03545588591751e-05
hsa04064	NF-kappa B signaling pathway	90	35	8.3523102811549e-05
hsa04915	Estrogen signaling pathway	136	48	8.53324279121864e-05
hsa04725	Cholinergic synapse	111	41	8.60918293981691e-05
hsa05164	Influenza A	166	56	9.66701994510804e-05
hsa04664	Fc epsilon RI signaling pathway	67	28	9.68711487718353e-05
hsa04710	Circadian rhythm	30	16	9.8216039663856e-05
hsa00051	Fructose and mannose metabolism	33	17	0.000105536895318599
hsa00900	Terpenoid backbone biosynthesis	22	13	0.000111273112468175
hsa04015	Rap1 signaling pathway	205	66	0.000121654992838111
hsa05226	Gastric cancer	149	51	0.000128060833700961
hsa00310	Lysine degradation	59	25	0.000172958021270943
hsa04360	Axon guidance	174	57	0.000204537974683599
hsa04962	Vasopressin-regulated water reabsorption	44	20	0.000244355297215262
hsa00190	Oxidative phosphorylation	105	38	0.000248731083292618
hsa04115	p53 signaling pathway	67	27	0.000263576675344754
hsa05206	MicroRNAs in cancer	253	77	0.000267547724699854
hsa05162	Measles	132	45	0.000341296256264918
hsa04622	RIG-I-like receptor signaling pathway	68	27	0.000350314734229564
hsa04658	Th1 and Th2 cell differentiation	89	33	0.000371793272597886
hsa05218	Melanoma	72	28	0.000411405332483063
hsa04912	GnRH signaling pathway	93	34	0.000413829460241937
hsa04916	Melanogenesis	101	36	0.000498376565336985
hsa03420	Nucleotide excision repair	46	20	0.000502588318037082
hsa04062	Chemokine signaling pathway	172	55	0.000511846026198727
hsa00514	Other types of O-glycan biosynthesis	22	12	0.000565268035257305
hsa04350	TGF-beta signaling pathway	84	31	0.000604988224926411
hsa05014	Amyotrophic lateral sclerosis (ALS)	50	21	0.000643900839400374
hsa05100	Bacterial invasion of epithelial cells	74	28	0.000689505443214768
hsa04723	Retrograde endocannabinoid signaling	140	46	0.000737983042676837
hsa04666	Fc gamma R-mediated phagocytosis	89	32	0.00083867419384343
hsa05031	Amphetamine addiction	68	26	0.000878825797284582
hsa04750	Inflammatory mediator regulation of TRP channels	97	34	0.000987413262111722
hsa01200	Carbon metabolism	116	39	0.00110284325687428
hsa04024	cAMP signaling pathway	197	60	0.00116249194759892
hsa05216	Thyroid cancer	36	16	0.00135066807304969
hsa03410	Base excision repair	33	15	0.00143515348970296
hsa04380	Osteoclast differentiation	125	41	0.00143842963108193
hsa04340	Hedgehog signaling pathway	46	19	0.0014585325483843
hsa04540	Gap junction	85	30	0.00167976994587738
hsa03450	Non-homologous end-joining	13	8	0.00175614640033914
hsa05130	Pathogenic Escherichia coli infection	54	21	0.00207894002980641
hsa04920	Adipocytokine signaling pathway	68	25	0.00208128316436397
hsa00270	Cysteine and methionine metabolism	44	18	0.00219166866482991
hsa00970	Aminoacyl-tRNA biosynthesis	44	18	0.00219166866482991
hsa04392	Hippo signaling pathway - multiple species	28	13	0.00233435699862687
hsa05410	Hypertrophic cardiomyopathy (HCM)	83	29	0.00236555753156021
hsa05145	Toxoplasmosis	109	36	0.0023690763331474
hsa05219	Bladder cancer	41	17	0.00242747974493776
hsa00515	Mannose type O-glycan biosynthesis	22	11	0.0024274806543353
hsa04924	Renin secretion	62	23	0.00269439811694381
hsa05416	Viral myocarditis	56	21	0.00348298241167862
hsa04270	Vascular smooth muscle contraction	119	38	0.00354304354760586
hsa05132	Salmonella infection	79	27	0.0046396110937171
hsa04020	Calcium signaling pathway	180	53	0.00471815707368418
hsa00020	Citrate cycle (TCA cycle)	30	13	0.00489358775539755
hsa00760	Nicotinate and nicotinamide metabolism	30	13	0.00489358775539755
hsa05412	Arrhythmogenic right ventricular cardiomyopathy (ARVC)	72	25	0.00499908417480845
hsa04928	Parathyroid hormone synthesis, secretion and action	106	34	0.00517191133037894
hsa04217	Necroptosis	153	46	0.00530027467822628
hsa04670	Leukocyte transendothelial migration	110	35	0.00530791550301447
hsa04657	IL-17 signaling pathway	91	30	0.00536514205638732
hsa04620	Toll-like receptor signaling pathway	95	31	0.0055694451772638
hsa04925	Aldosterone synthesis and secretion	95	31	0.0055694451772638
hsa00512	Mucin type O-glycan biosynthesis	31	13	0.006827635264948
hsa00561	Glycerolipid metabolism	59	21	0.00700387961992325
hsa05414	Dilated cardiomyopathy (DCM)	89	29	0.00733156672060757
hsa05142	Chagas disease (American trypanosomiasis)	97	31	0.00778281586937983
hsa00471	D-Glutamine and D-glutamate metabolism	5	4	0.00812540884555478
hsa05140	Leishmaniasis	71	24	0.00852791578452336
hsa04650	Natural killer cell mediated cytotoxicity	126	38	0.00996989739997437
hsa05133	Pertussis	76	25	0.0107261158646453
hsa04072	Phospholipase D signaling pathway	143	42	0.0114117670567274
hsa05418	Fluid shear stress and atherosclerosis	135	40	0.0114354516429346
hsa04730	Long-term depression	58	20	0.0122776045397462
hsa01230	Biosynthesis of amino acids	73	24	0.0123404458627409
hsa03060	Protein export	23	10	0.01274404320851
hsa04927	Cortisol synthesis and secretion	62	21	0.012999486817785
hsa00450	Selenocompound metabolism	17	8	0.0147850256122497
hsa00130	Ubiquinone and other terpenoid-quinone biosynthesis	11	6	0.0149237096165489
hsa00640	Propanoate metabolism	31	12	0.0186907596423862
hsa04623	Cytosolic DNA-sensing pathway	57	19	0.0209340812169771
hsa01210	2-Oxocarboxylic acid metabolism	18	8	0.0217901582830925
hsa04923	Regulation of lipolysis in adipocytes	54	18	0.0241912501574532
hsa00071	Fatty acid degradation	44	15	0.0308985956897594
hsa00280	Valine, leucine and isoleucine degradation	48	16	0.0324141649225587
hsa03010	Ribosome	149	41	0.0353437420153562
hsa03430	Mismatch repair	23	9	0.0368210112622265
hsa00532	Glycosaminoglycan biosynthesis - chondroitin sulfate / dermatan sulfate	20	8	0.042166972777111
hsa05134	Legionellosis	54	17	0.047456079302649
hsa04972	Pancreatic secretion	94	27	0.0476434522123696
hsa00250	Alanine, aspartate and glutamate metabolism	35	12	0.04845984252326
hsa05120	Epithelial cell signaling in Helicobacter pylori infection	66	20	0.0488985185962421
hsa04260	Cardiac muscle contraction	74	22	0.0490299841773562
hsa04630	Jak-STAT signaling pathway	161	43	0.0497817742852113
